# Supplementary material for: Single-nucleotide polymorphism identification and genotyping in Camelina sativa
Source: Mol Breed. 2015 Jan 21;35(1):35. doi: 10.1007/s11032-015-0224-6 (PMC4300397; doi:10.1007/s11032-015-0224-6)
Supplement: Supplementary file 1 — Supplementary material 1 (XLSX 176 kb) [file 11032_2015_224_MOESM1_ESM.xlsx]

## Sheet: Index
Single-nucleotide polymorphism identification and genotyping in Camelina sativa
Ravinder Singh, Venkatesh Bollina, Erin E. Higgins, Wayne E. Clark, Christina Eynck, Christine Sidebottom, Richard Gugel, Rod Snowdon, Isobel A. P. Parkin
Corresponding Author: Isobel Parkin, AAFC, isobel.parkin@agr.gc.ca
Supplementary Tables
Table 1	List of Camelina sativa accessions, including country of origin and results of STRUCTURE analyses
Table 2	Summary of Illumina sequence data and CLCBio results
Table 3	Flanking sequence data for SNP loci on Illumina array
Table 4	Syntenic position in A. thaliana for each SNP locus sequence
Table 5	Ancestral block information
Table 6	Summary details for each SNP marker analysed in germplasm collection
Table 7	Mean PIC for each LG & STRUCTURE sub-groups along with sub-genomes

## Sheet: Supplementary Table 1
Supplementary Table 1: List of Camelina sativa accessions, including country of origin and results of STRUCTURE analyses
Camelina Accession	tag	K1	K2	Country of origin	Remarks
Cam213	1	1	0
Cam242	1	1	0
Cam259	1	1	0	Bulgaria	CN114262
Cam274	1	1	0	Bulgaria	CN114272
Cam276	1	1	0	Bulgaria	CN114274
Cam39	1	1	0	Austria	CN114247
CN101983	1	1	0
CN101987	1	1	0	Germany
CN101988	1	1	0	Denmark
CN101989	1	1	0
CN111332	1	1	0	Russia
CN111333	1	1	0	Czechoslovakia
CN111334	1	1	0	Russia
CN113652	1	1	0	USA
CN113654	1	1	0	Denmark
CN113656	1	1	0	Sweden
CN113671	1	1	0	Former USSR
CN113675	1	1	0	Sweden
CN113676	1	1	0	Sweden
CN113678	1	1	0	Poland
CN113682	1	1	0
CN113685	1	1	0	Former Soviet Union
CN113688	1	1	0	Donated from B.G. University of Göttingen, Germany
CN113690	1	1	0
CN113695	1	1	0	Germany
CN113696	1	1	0	Germany
CN113697	1	1	0	Germany
CN113703	1	1	0	Germany
CN113706	1	1	0	Germany
CN113711	1	1	0	Germany
CN113712	1	1	0	Former Soviet Union
CN113713	1	1	0	Germany
CN113718	1	1	0
CN113719	1	1	0	Belgium
CN113720	1	1	0	Germany
CN113724	1	1	0	Germany
CN113725	1	1	0	Germany
CN113727	1	1	0	Denmark
CN113735	1	1	0
CN113737	1	1	0	Germany
CN113738	1	1	0	Germany
CN113739	1	1	0	Germany
CN113750	1	1	0	Poland
CN113751	1	1	0
CN113754	1	1	0	Sweden
CN113756	1	1	0	Spain
CN113758	1	1	0	Former Soviet Union
CN114278	1	1	0
SRS933	1	1	0
Cam277	1	0.998	0.002
CN111331	1	0.998	0.002	Ukraine
CN113726	1	0.997	0.003	Poland
CN113677	1	0.986	0.014	Sweden
CN114244	1	0.865	0.135
CN111330	1	0.848	0.152	Russia
CN113699	1	0.848	0.152	Germany
CN113668	1	0.829	0.171	Former USSR
CN113742	1	0.814	0.186	Germany
CN113733	1	0.812	0.188	Germany
CN30477	1	0.794	0.206	Kyrgyzstan, Russian Federation
CN113745	1	0.762	0.238	Germany
CN113670	1	0.66	0.34	Former USSR
CN45816	1	0.647	0.353	Donated from Saskatchewan, Canada	highly sus to DM
CN113749	1	0.64	0.36	Germany
CN101981	1	0.615	0.385	Poland
CN113693	1	0.608	0.392	Germany
CN113707	1	0.588	0.412	Germany
CN113741	1	0.577	0.423	Germany
CN101980	1	0.556	0.444	Poland
CN113667	1	0.551	0.449
CN113757	1	0.518	0.482	Bulgaria
Cam217	1	0.5	0.5
CN113679	1	0.494	0.506	Denmark
Cam273	1	0.493	0.507	Sweden	CN114271
D9952	1	0.469	0.531
CN113753	1	0.447	0.553	Former Soviet Union
CN113684	1	0.444	0.556	Poland
CN113694	1	0.399	0.601	Germany
CN101990	1	0.391	0.609	United Kingdom
CN113673	1	0.355	0.645	Former USSR
CN113760	1	0.354	0.646	Switzerland	subsp. pilosa
CN111335	1	0.335	0.665	Russia
Cam275	1	0.332	0.668	Great Britain	CN114273
CN113669	1	0.323	0.677	Austria
CN113730	1	0.295	0.705	Bulgaria
CN113736	1	0.278	0.722	Germany
SRS934	1	0.24	0.76
Licalla	1	0.219	0.781
Cam76	1	0.217	0.783
Cam267	1	0.214	0.786	Bulgaria	CN114268
Cam186	1	0.21	0.79		CN114251
Cam238	1	0.207	0.793
CN113723	1	0.199	0.801	Germany
Cam229	1	0.186	0.814		CN114259.
CN113660	1	0.176	0.824	Poland
Cam132	1	0.168	0.832		CN114250
Cam193	1	0.167	0.833
Cam263	1	0.163	0.837		CN114266
Cam223	1	0.157	0.843
CN101984	1	0.155	0.845	Yugoslavia
Cam260	1	0.154	0.846	Bulgaria	CN114263
Cam269	1	0.152	0.848	Great Britain	CN114269
CN113746	1	0.152	0.848	Germany
CN113691	1	0.15	0.85	Former Soviet Union
CN113748	1	0.149	0.851	Germany
CN113759	1	0.145	0.855	Bulgaria
CN113715	1	0.141	0.859	Poland
CN113666	1	0.139	0.861	Former USSR
CN113709	1	0.129	0.871	Germany
CN113692	1	0.122	0.878	Former Soviet Union	subsp. pilosa
CN113663	1	0.115	0.885	Poland
CN101982	1	0.104	0.896	Yugoslavia
CN113655	1	0.102	0.898	Sweden
D11856	1	0.102	0.898
Cam176	1	0.098	0.902
Cam261	1	0.096	0.904	Bulgaria	CN114264
CN113659	1	0.078	0.922	Former USSR
Cam265	1	0.068	0.932	Italy	CN114267
Cam225	1	0.056	0.944
CN113686	1	0.056	0.944	Donated from DSV Lippstadt/Westf., Germany
Cam262	1	0.054	0.946	Romania	CN114265
CN30479	1	0.052	0.948	Irkutsk Region, Russian Federation
CN113722	1	0.038	0.962	Poland
CN111336	1	0.029	0.971	Russia
CN113743	1	0.014	0.986	Germany
CN113701	1	0.012	0.988	Germany
CN113747	1	0.011	0.989	Germany
CN30475	1	0.011	0.989	Voronezh Region, Russian Federation
CN113651	1	0.01	0.99	Germany
CN113702	1	0.007	0.993	Germany
CN113721	1	0.006	0.994	Poland
CN113661	1	0.005	0.995	Former USSR
CN113714	1	0.005	0.995	Poland
CN113664	1	0.004	0.996	Poland
CN113698	1	0.004	0.996	Germany
CN101985	1	0.003	0.997
CN113680	1	0.003	0.997	Germany
CN113716	1	0.003	0.997	Former Soviet Union
Cam219	1	0.002	0.998
CN113752	1	0.002	0.998	Former Soviet Union
Lindo	1	0.002	0.998
Ames_26665E	1	0	1
Ames_26665W	1	0	1
Cam224	1	0	1		CN114257
Cam272	1	0	1	Belgium	CN114270
CN101986	1	0	1	Germany
CN113653	1	0	1	Denmark
CN113658	1	0	1
CN113662	1	0	1	Former USSR
CN113665	1	0	1	Former USSR
CN113672	1	0	1	Former USSR
CN113674	1	0	1	Sweden
CN113681	1	0	1	Donated from B.G. Halle/Saale, Germany
CN113683	1	0	1
CN113687	1	0	1	Russian Federation
CN113689	1	0	1	Former Soviet Union
CN113700	1	0	1	Germany
CN113704	1	0	1	Germany
CN113705	1	0	1	Germany
CN113708	1	0	1	Germany
CN113710	1	0	1	Germany
CN113717	1	0	1	Germany
CN113728	1	0	1	Germany
CN113729	1	0	1	Germany
CN113731	1	0	1	Germany
CN113732	1	0	1	Germany
CN113734	1	0	1	Germany
CN113740	1	0	1	Germany
CN113744	1	0	1	Germany
CN113755	1	0	1	Germany	subsp. pilosa
CN30476	1	0	1	Russian Federation
CN30478	1	0	1	Russian Federation
PI304268	1	0	1
PI650132	1	0	1
SRS3958	1	0	1
CN113657				Germany	Not included in STRUCTURE analysis
CN113761					Not included in STRUCTURE analysis
CN114281					Not included in STRUCTURE analysis

## Sheet: Supplementary Table 2
Supplementary Table 2: Summary of Illumina sequence data and CLCBio results
Table 2A. Lindo de novo mapping summary
	Read Count	Average Length	Total Bases
Illumina Clean Data (trimmed for adapater, quality and read length)	102808928	100	10280892800
Assembled (contigs ≥ 200 bp)	84331454	100	8433145400
Contigs ≥ 200 bp	260431	525	136853095
Table 2B. Licalla Reference Mapping summary
Illumina Clean Data (trimmed for adapater, quality and read length)	54700678	101	5524768478
Mapped to contigs ≥ 200 bp	46922482	101	4739170783

## Sheet: Supplementary Table 3
Supplementary Table 3: Flanking sequence data for SNP loci on Illumina array
SNP Locus ID	SNP	Flanking Sequence
Cs12168p1234	[T/C]	ATGTCCGTGGTTGCTCCCCTGCAAGACATCTCAGGTATGTTTCAAGGCTCCGATTGGTGACTTCAGTCTGTCCATCAGATTGAGGATGATAAGCCGTACT[A/G]AAGCAGAGGTTGGTGCCAGCGAGACAGAACAATTCTTTCCAAAAGAGGCTGGTAAAGAACTTGTCTCTATCTGAGACAATGGACCTGGGAAAACCATGTA
CE_10596.262	[A/G]	ACGAATAATCCAGCTAAATACGTTGGCCTGAAGGGATATGGATTAGCCATTGTTGGGAGA[A/G]TCCCTCTCTTAAGTCTCATCACAAAGGAGAATAAGCGATACTTAGAGACAAARCGGACCA
CE_21970.463	[T/C]	CTTAGCTTGACGCTTTCTATTATACACCATAGAAAGCGATTTCTTAAGATCCGATGCATT[G/A]TCCGAAGCACTGCTCATTGCACTCATTCTAGCTGCAAGCTCACTAGCCAACGACTCCTGC
Cs197277p233	[G/C]	TCGCGTTCCGGCCACATCTCTGCAGAGGATACGATATAGTTGCAGACTATGGAACAACATATGCGACACTAGGAGATTCACAAGAAAGCACTTCCGTAAA[C/G]CCCCGAAGCAGTGTCTGATTCTCATGATGAACGAGTTTAGGGTTTCTTCGATGAGCCTTAACCTCTTTAAAAATCCATCTGTAGAGGCCACACGTGCACT
CE_14850.817	[T/A]	AATCGTCGACTTGAAGAACACTCTTCACGACATCGGTCGGATATACAATTCCCCAAAACG[A/T]CGCACCAGCAACTCCACCCGCCATGATCAGTGACCCTTGTCCTAAGCTTGAAGTGTCTGA
CE_Repeat-39842.310	[T/C]	CGAAATCAAAAGACTTATAGAACATTACATATTATTTCATCAGACATTTGAGAATCCGAT[G/A]GAAAATGTCTCGCAAACCGGAAAACAAACGTTAAATCCGGAAATTAAAACTTTAGAATAT
CE_14591.93	[T/G]	TGTCTCCATTGAGCATCTCACTCCTCCCTTCTTCTTACCCATTGGAGGCAAACCAAGAAC[C/A]GGAGCGGAGACGGCGACGGTGGGCTTGAGAAGAAGAGCCGGACGAGCGGCGGAGGCAGTG
CE_4227.120	[A/C]	TAATTAACAATTTAGCAGAGTACGAAACTTAGCCATTTGTCACTAGACCTATGGCTTGTT[A/C]AACATGCTTCTTAGAGGATATTGCATTTGCACTCTAGTAGCTTTTCAAGCATTGTTGTAG
Cs105606p743	[A/G]	GTTTTGTACCGCTTCATATCCTAAGGCCTGTTTTGAATTATGGACGCTTAGGAGATGTGATCTACAAGTACGGAGATGGGTACACCTTTGCTGGAGGGAA[A/G]ATCAAAGACTATATCACCTCTTTGTATGTCGATCTCATTACTCCTTAACAAAACTGGACAAAAACATAATTGATCTGTTTACAGACCAATCATCACAATT
CE_3286.367	[A/G]	ACCTCCTTCTCATCTTCCGTCACCGCAAAAACCAATGGAACCAAGTCGTCCTCTTCGGAT[A/G]TCTCCAAGCCATACATCCCCGACTACAAGCTCGCCTTCGAGCACTTCTGCTTCCACGCGG
Cs50986p340	[A/C]	GGCGATGGTGAGAGCGTAGAAAAAGATGAGAGAGAGACCAGAGAGTGATGGGAAGAGACAGAGGGAGATCGTGAGGAAGATGCAGCTTGAGGCTGAGCCT[A/C]AGAGGATGTAGTTGCATACAGTGGCGGACCTACGTGAAAGGAAGGGGGATCAACTGACCTCGCTCAAATAATAAAACAAATTTTTTTGCATCAGTTGAGT
Cs120224p407	[A/G]	TTGATCTTGGAGCACTACGCTTTTGTGATTTTAGTGCTCCGGGTCAATGCTAATGCCATCGACTCTATAATTCTCCGGCCACAAAGAGAAACTGAAAGAG[G/A]GAGAGACTGAGAGAGGAAGAGAAGAAAACTTTGTCCTCATTTTTTGAAATCTTAAGGAACCCATCATCGATTCAATAGATAAGTTGAATTGTGGACAGAG
CE_24440.190	[T/G]	TGCTACCACACCAGCAAGCTGATATAGGTCTGCGTATGTGATTTTGGGATACTTAGCTTT[A/C]ACTCCCTCACAGAGATCGAGAGCGATCTTCAAACCATTGTGCAACCATGAGAGTACTCCT
Cs12184p1148	[C/G]	CATCTAAAGTCGTCAGAACGTTTGGTAGCGAGGCTGTCTCTGCTCGTACAGTAGCTTGAGCTAGAAGAATACTTTCCAGATTTAAGCGGGAGCCACCGCA[C/G]CTTATCAGGTCTTGGTTTATCACTCAAAATAAGCTTGTGTATATCCTCCTCATGATGAGGTAAATGCTTTCTTATAGCTTTCAGATTCCACCTGGTAGAG
CE_1989.214	[A/G]	TTGACGGCTGTGGTGAGCGGCGGAAGACAGAAGGCGGATCGGTGGGTTTCACCGCTTGTC[G/A]CAGCGATTAACGGCGGATCTTTAGAGATCCTGCTGGCTTGTCTTGGGGTTCTGCTGTAGA
CE_22738.186	[A/G]	GCATCGGCGCATTCTTCTTAGCCACCTCAGTGGAAACAGCCCTGATGTGAGATTTGCCAA[G/A]TTTAGAGACGCTAAAGTCAACCATAGACTCCAAAGACGTCGCACAATACTTCTCCTCTGC
Cs102461p1637	[T/C]	GAGAGCCTTTGTGCTAATTTCTTATGGTCGGGGGATATTCATAAAAAATCAAGCGCGAAGGTTGCTTGGAGCACTCTCTGTTTACCTAAACAAGAAGGGG[G/A]ACTTGGTTTTCGTCGCCTCTCCACTTGGAACAAGACCCTCTGTCTGAAGCTCCTTTGGCGTCTGCTTTCAGTCACAGACTCTCTCTGGGTGGATTGGATC
Cs122821p705	[T/C]	CTAGTGTATGTTGATGACATTATCATCACATCAAATGATGATGCAGAGGTTACTCAACTCAAATCTGATCTACGGAGTTCTTTCAAGCTTCGAGATCTAG[G/A]ACCATTACGCTATTTTCTTGGACTTGAAATTGCAAGATCTAATAAGGGAATCTCCATCTGTCAGCGAAAGTATACGTTGGAATTACTCGAAGAAACTGGT
CE_Repeat-51841.103	[A/C]	GAACGATTTGCACGTCAGTATCGCTGCGGGCCTCCACCAGAGTTTCCTCTGGCTTCGCCC[C/A]GCTCAGGCATAGTTCACCATCTTTCGGGTCCCGACAGGCATGCTCACACTCGAACCCTTC
Cs112786p1105	[A/G]	TCTGATTCAACCGCCTCTGCCTCCAAATCATCATCCCATGACCACCTGCGCCAAACACAGGATCGTCAAACCCAACTGGAAGTATGCTCTTGCCATCTCT[G/A]CCTGTGTAGTAGAACCTCGAACCGTCAAACAAGCCCTCGATGATGCTAAATGGAGGGCTGCGATGTACGAGGAGTTTAACTCTTAGCTTAGGTTCGCTAT
Cs12286p693	[A/G]	ACTTTGAAGGCATAAAATTGTTGCTCACAGTAGATGGAGAACCAGAGAATTACTTTGAAGCTGCTAGTTCAGAAGAGTGGATTAAAGCCATGGAAAGTGA[A/G]CTAGAGTCGATCATAAAAAACAGAACATGGGAGCTTGTTAAGAAGTCAAGTAACATGAAGACAATAGGACTTAGATGGATCTTTAAACTCAAGAGAATGG
Cs11986p1753	[A/G]	GTGGAAGACGATATGCTGCCATCCAAAAGTTACAAACACTCCAGAGGACAGATGTGATTAAGTTGAGGCGGCCCGCATATGATAGAAAACGTGAGGCCCA[A/G]GAGCCAATTTTCCTTTTAATATGCTCAATCAGAGGATGATAATCCGCAGAGGACAAATGCTTAGTTACCAGAGGTAGCCCCAAGTATCTAACCGGTAGAA
CE_7518.550	[A/G]	TAGGCAGTTTCTTAGAGGAGGAATGGATTTTCGAAGGTTGGCCGAGGGCATCTTCGTTTT[G/A]TACAAGCAAAGGATCTCTTGAAGTTAGCATTCCTTGTGGGTTTTGGTATAATCCTTCTTT
Cs114265p654	[A/G]	GTTGGCAGAGCTCTGTGGCGGCAGTGTGGTCTTCTCGGAGACGGCGAAGACACCGATCGGATCATCTCAATGCAATTGAGGATGCTCTATTTCTGCAGTG[G/A]CAACAACGTAAACAATGTCATGATAAGGTGCTCTGGCGAGGCCGTAATGATGTGTTTCGGCAAAAATTCTCCACCCGGGATACCTGGAACCATATCCGAA
CE_Repeat-31502.748	[G/C]	ATTTAAAATTTTTAAACTACATGTTATTATTTATTTTAAAGATAGAAAATAGAAGGCATA[C/G]ACAATCTACAGATCGACAACCTTCTACATTTTTGTCACACACGACAATTATTGAAAACAT
CE_8971.205	[C/G]	GTGAGGGGGGAACTTCATCAATGGCTTCCTTATCCACTTCCGTTGTAGCTTCGGCTTCGT[C/G]GCGTTTATGGAATCCTTCTTCCAATGGCAAAATCAGCGTTCCTTCAGCTTCGCTCTCTCT
Cs106015p270	[A/G]	ATTTATCGGACAAGGACATAGAAGTTGAAGGAGCCGGAGAAGTAAAGTTGTATGGAGTGCGGAGCCAGTAAATCAGAGAATGCCAGATTGCATGTTGAAC[G/A]TACCAAGTAGTCAAAGTAAACCAAGTTTTACGACAAAGAGAAGAAGTCAAGATCAAGCTGAAGAAAGAAAAGGATGGAGACCAGGAGTCTAAGGAAGTAG
CE_22681.284	[A/G]	GATGTTGTGAGCAATCTCAGCGCAGTAAGTCCTGTTGTGCATCATCAACAACTCGAGCTC[G/A]CTTGTGTTGTGAACAACGAATTTCTTGAACCCATTGGGAAGATAGTGACGAGTCTTCTTG
Cs11833p2262	[A/G]	TTAAAAAATACATTGCATAGACTTATGGAGCAGAACTGCATGATCTTCTCCGGTTTTAACACCTTTGTTATAAGAACCAGAATTGTGTCATTCGTTCCCT[G/A]TGGTAAACAACCTGTCCAAAAGAACTCCAGGGCAAAACGTGTCACCGACACCTTAACAACCTCCAAGTTGTGTTAGTAGAACACTAACTGGAAACCATCT
CE_2929.157	[A/G]	CTCATGCCCAAGAGGCTGTGCTTCTGTAATGGCACACTCTGCAAATATAGAAGCCAGCTG[G/A]TCCATACTAGCTGTTTCTTGGATTCTACGCTTGTAAAGTTCACGGGTACGGTTCAGAATC
CE_20205.272	[A/G]	GTTCACTAGCATCTTTAACAACACTGGATTGTTTGGAATCTATGGTTGCTCGAGCCCTGA[A/G]TTCGCGGCAACAGCAATTGAATTAGCAGCTAAAGAACTGAAAGATGTTGCAGGAGGAAAA
Cs11945p943	[A/T]	TACCTTCAAGGAGATGGGATCTATCAAGTTGGTATTCGTCGAGGAACTCGCCTATCAGAACTGTGGAGACATGGCGCTTGGAATCTTCCACCTGCAAGGT[A/T]GGAATCACAAGTCAATCTCCACATAGAATTTTCTACTATTCAGTTGACAGAGGATCCAAATACTTACCTTTGGTGGATTGATGACTCGCATAAGGACCAT
Cs106060p142	[T/C]	AATTAGGTCAATACATGATCTGTAGATAGATAAGCAAGAGCATGGGTGAAAAGTGAAAACGAGCAGTGTACTTACAGATGTAGAGCAATGACAAGAAGCT[A/G]AACCAATTTCCGATGATCGATACGAGCCAAAGTCCAATGAGTGCCTTATTTTCAGAACACAAAAACAACAAAAAGAAACAAGCTCGTAAGTCGTTTCAGT
Cs122170p392	[A/G]	CATTCCCTCTATGGCACACACATATAGTGGAGTCCACTTGTGTGTGCAAATCGCTGATTAGTATGAATGAAACTGACAACCAATTGGATGCACATCCACA[G/A]CAATTGAACCAACTGAGAACCAATCGCTTATCAGTATAGGCGATGCACATACTGATCATCACACACAAGTGGATGTACTCTTATCAGCCGTTTTACAACG
CE_23362.540	[A/G]	TCTAGCTCCGAGCCATAAACGTTTAACAGAAGGGAGAGGTACAAGCAAACGACCAACCCC[G/A]AAAATCGCAACAGCGAAGAAATGAAGAACAAGGCTCATAGGTCGAGGGTTCAAACCAGAG
CE_1042.470	[A/G]	TGAAGATTTCTCATCAATGGCTGCAGCAACGTCCTTAAGCTTGTCAGCCTCGAGCTTCTC[G/A]TCAATCTCTTTCCAATCCTGGCCTTTCTCAGCCAGAACTTCCTCCCTAGGTCTGGCATTC
Cs116990p433	[A/C]	AAACTACCACATACAAACAGAGTTCAATTACACCTAACTCAATAGTATTGTACCTGGCAAGCCCTGCTGAAGATAATCCAGCTGCGACTGCACACCTAAA[A/C]AAAAGATAAAAAAAGATAGTCACATCCCTGCTCAATAATCCATAAGGCAAAGGCACAAGAACCCATTTCCAGTTTTCATCGACAGATCAAAACATACCCA
CE_Repeat-32922.610	[A/C]	CCTTACCGAATCCGAATTGGCTAAGGAAGTTGACTACCTTATCCGCAACAAGTGGATTCC[A/C]TGTGTTGAATTCGAGTTGGAGAACGGGTTTGTGCACCGTGAGCACGGTAACAGCCCCGGA
Cs102853p324	[T/C]	GCTGGAAGGAATTTTGCACCCGTGCTTGAAGAACACACTCAAAAATTTAGAAGTTTGGAACTTCTGTGGAGAAAGACATGAGATGGAGCTCTTGAAGAAT[G/A]TGATTCGCATGTCTCGTGTGCTGGAACGGGTGGATTTATATAAACCAATGAGACTTGGCGCTACCCACCTCAACCGTATCCAGGCAAGGGCCGACCATGT
CE_5724.362	[T/C]	CGAAGCAGCTATTCCTAATGTGACAAGGGCCTTACAGGATATTGATGGAGTTTCCAATTT[G/A]AAGGTCCAAGTTTCTGAAGGTGTTGCCGTCGTTGAGCTTTCAAAGCAAACGACGGTGCAA
Cs11975p337	[A/G]	TTGATCAGGATCACTAAATATATCACCTTCCTTGTAATATAAATCTAACACGCGTCCAATGTTGACGACTCGAAGCAGAATCTGACGTGGCACATCTTTC[G/A]ACGTCATCAACTCATCCATCATAATCTTACAATGCTCGTTAGCTATCTTACTCAACTCTTTAACCGCTGTTTCTTTGGTAACACCATGTTGCTTCATGTA
Cs13441p653	[T/A]	CAGCCTGTTTCAGTTGATGGCGAGGGACTAAAGAAAGGCACACAGGTCGGTGAAGGAGCTATCAGAGAAGTAGCAGCCTACATTTTGGACTATCCCATGA[A/T]TGGACCACGAACTTTTCCTCATGAAGAAACTGGTTTCGCTGGAGTTCCGCCGACAGCAATGGTCAAATGCTTGCACAAAGATTTCAACCATCCCAATGGT
Cs114164p1444	[A/G]	ATATGGATCCTCTGGAGACTATGGAAAAACAGGAACAACCTGGTCTTCCAAGAGAGGGAATTTACAGCTCAAGAGCTCATTTTGAAGGCAAAAGAAGATG[A/G]AGAGGAATGGAGGCTAAGAATACCACCTCGACAACAACCGGAACCCCAACACATTACCATTCCTACATTACCAATTCGATGGAAGCCCCCTCCGCAAAAC
Cs133250p358	[T/G]	AGGAGGAGGATACTTGTCTCCGTCTAGGTCTATTGCTTATAGCGACGGAACTGCTTCTTCCGGCGAGAATTTCACCACCGTGAGCAGAGAGTTCAACGCT[C/A]TAGTCATCGCCGGCTCTTCCATGGACAACAACAACAACAACAACGGGACCAACCAATCTAGCAGTGGTCATCGTGACGTCATACGTGACGAAAGGAACGA
Cs190851p524	[T/C]	ACAGCTTAGACGAGATTGAAGAGTTATGAGACCGCGCCTTACTTCGAATCCATAATTACCAACAGGCGGCAGCTCGTCAGTACAATCAAGAGGTCAACCC[G/A]CGATCTTTCAAAGAGGGAGATCTCGTCTTGCGCAAAGTATTTGAGAATACCACCGAACTCAACGCAAGGAAGCTCGACGCAAAGTGGGAAGGTCCGTACC
Cs100682p860	[T/C]	ACATCGCAACATAGAGAACAACAAAGTGAGTCTGCTATGATGGACGACTATATATCTACATTGTTCTCTTCTACGCGGACTACAATAGAGAATGATGGTG[G/A]AAAAATCAGGGATTGTCCAAACAGGCGAACAAGTGATAGTAATGTATGTTCTTTGGGTTCAGTGGACAACCATTCTCCAAGTCTGAATAATATTGTCATA
CE_4918.867	[A/G]	GGAGGAAGAACAGGTCGCAGCTGCAGTATCTGCTTGATTACAGCTCTCCCCGGATGCATA[A/G]ACTTGTGTTATGTGTCCTCCATTTTCTCACACCATTCTCTCTTCTCTTTCACATTCTGTC
Cs190871p222	[T/G]	TCAAGTGTTTAAGCTTTACAACAATGCGAGCAGATGCAAATCATTATACAAAATCACAGTGAGACACAAACCAATTGGGAGGTACACAACTTCCCTCTAA[C/A]TCGGATCAAACCAACCAATGCAAAACCCAAAAAAATCGTAATTTGTTCTAGATGCTTTTGATATATAAATAAAATACTCTCATTTTTCCGGGTTACATTC
Cs102359p320	[T/G]	ATATTCTAAGGTCTTCTCCAGTTCCGGGGGATCAAGTATTGGATATTTGTTGCCTTGGATAATTTGGATAATTTGGAAAGATAGGAATAAAAAGGTATTT[C/A]AAGGAGTTGAGGCTGAACCAATGGATATTATAAATGAGGCGACAAACGACAAACTTTTGTGGGAGGAGGCAAAGTCCTTTGCTGTCAATTTATTGCCTCC
CE_Repeat-51732.102	[T/G]	TTTAGTAAGTAGGAGAGAATACTCAAAAGTTGTAGACACAGGTTCCATCGTCACTTCTAG[C/A]CGTTGGATCAAAGTTTTGAGCCGCAGGATCAGTACATCCTTCAGGAACAGGTAGGTTTAC
Cs1000p199	[A/G]	CCTACTGAATCCAAGCAGATCCTACTGAATCCAAGCAGATCCCTACTGAATCTAAGCATCCTCAGAATCCAGTTTCATTAAGGATCCGATCCTTGGAGGG[G/A]TTGATGAATGCTGATCACATCAAGACTCTATTGCCAGAGGTATGTATAATTGAAAATTATTGGCTATGAAAATTTTCTAAAGTTAGTGAGGTTTGGTTTT
Cs103211p2855	[T/G]	TCCAAAGATCGTCTGTCTACTAACGTTCAAGGAGTCCCTGTTGATGGGAGAAATCTGGTGAGACGATTTTATTCTGTTAATTCTGTTAATAGATGATCCC[C/A]TGTGGCCTTGTTGATTAAGCATTATTTCTAATCCTCTGGTCTGCGTTGTTGCAATGCAGATTATAAAAGCACTTAACCTTTATAGGAAGAAAACTGGTAG
Cs108121p2592	[T/C]	ACCGGTTTGGATATAAAGCGTCTGGTGATGCCTCTGAGCTAGTAAAACTGTGCGAGGAATATGGCATCACTGCTTACATCATAAAATCTGTGATGGACAA[A/G]AAGCAAGGCCCAGGAAGGAGAGACTCAGGGGACTTAAAAGACAGGGGACAAGTCTCTTCTACACGTGTACGCCAAGCTCTTTCTGTGGGAGATATGAGGT
Cs18213p285	[A/G]	TTGTGCAACGGTAATAAGCTCGAGGGCACGGGTTTCCTTTCGCCATTTTCTGTCCGTATTTTCGCCATTGACATCCATCGCTTAACTGTTAAAAAATGCC[A/G]TTGAGGTTGATTAAGAACTGTTGAGATTAGTCTTTATATATAGTCTAGATAGGAAGTTTCATTAGTTTTACCATGGGAGCTTCGGATCGAGCACGAACCG
Cs108515p336	[T/C]	AGTTGGTCTATGGTGTCTTCGTAGAGCTCCAAGCAGTCGTGCATAGCTGACCTAGCATGTTTGTGGAGAGAACGACGCTTTTTTACGGTAGAGACGAGGC[G/A]GTGTAGTTGCACGGCCTGGTCCATGGTGGAGCTGACCACAAGGTCGTGAAAAGTCAACCCATCGGTTTGGTCTTCTAAAGTTTTGACTTCGAGAGGTGAA
Cs94681p1024	[T/A]	TTAACCAGAGTTGGCTCATGCCAACGTACCATACCCTTATCAAGGTTAATAACTGTAAACTTTTCAGAGCTAACATCAAAGCAAATAATTACCTTAGAAA[A/T]CCCAAGGACCCAAGCTTGATAATACAAAACACCATTGATGCATATTCTATTTTCATTATATAGAATCCCATGGGGGACAGCACTACAGTCGATCAGTCTC
Cs94339p986	[A/T]	ATGTTGTGACGGTAACTAAGGTGATGGAAGTTCTCTGCAATGAAGGCCGTGTGTCTGAGGCACTCGAGGTTTTGGAGAGAGTGGAAAGCAAAGGAGGTAA[A/T]GTCGATGTTGTAACTTGTAACACCTTGGTTAAAGGGTATTGCGCGCTTGGGAAAATGAGAGTTGCTCAACGGTTCTTTAAAGAGATGGTTACTTGCCCAA
Cs114283p1715	[T/G]	CTCAACCTGCCTCTTGTGCTTATTCGCTTCCTTCTGCATTCTGGACTGAGCAAGCTCCAAATTCTCACGCAACTATACCAACAGACTATCTCTGTCTGTC[A/C]ACAACTCTTCGACCATGGCATTAGGAGTTGGAGTGTCTCCATAGCGTAGAATCCTTGGAGGATCACGACCATAGATTGCAAAGAAGGGTGTGGTCTGTGT
Cs120141p337	[T/C]	CCATGACCAACTATTTTCTTCCCTCGTTATGACTTATTTAGCTTTTGTCTTTATCGTTCTAGTAGAACATTGTCGTACTTAGGTCTTCGTAGTGATTTGC[G/A]TTGAACGCATATGTAATCCCTTTAGCTGTAGTATCTGCCATTGTATCAATTCAACTTGACTTTGCCACTTGTAATGTTAAGCAACGACACCGTAGTGATT
Cs32438p424	[T/C]	CTTCTCCTCCGATCTACTAGCTTCAACCCGCCAGAGACTAACCGATTTCGCGTCATCGTTAAACTTCCAGTTCGAATTTTATCCAATTGGAAACCTAATC[G/A]ATCCGAGTCAACTCGGGACGAGACAAGGCAAAGCTGTGGTAGTGTGGTTGTTCACTGGATGCAGCACTGGTTATACGACATCACCGGAAACGAAATCGAG
Cs97149p815	[A/C]	AGCGGAGAGCCTTCTCACACGGGACCAGCCAAGCAGAAACAAAATTCCCAAATAACAGTTTGGAAAAAATTAACAAAACCTGTGATGGCAGAACGAAGAG[C/A]AAAAGGACTATACTTTAATTGTAACGACTTGTATGGCCCTGGTCATGCTTGTAAGGCAGTTTTATTCTATATTAGGCCCCTCTTGGAGGGCAAAAATATG
CE_796.93	[T/C]	GAAGGCATCGGTGATTTCAGGCTTGTTAGATAAAGCGAAAGGTTTCTTTGCGGAGAAGCT[A/G]GCGAATATTCCGACGCCTGAAGCCGCCGTGGACGACGTTGATTTCAAAGGCGTGACACGT
Cs12302p347	[T/C]	CATCCACCCAGAAATCATGCCTTTGATTTTATCAATTAATGACTGATAATCTGATTCAGAGAGCTTTTGTGTGATAAGAGGCACACCAAGATATCTGACT[G/A]GTAAGGATCCATGAGAGAGGTTGAGCCTGGATGCCATATCGCTAATAAATGTCCTATTGTCACCATCAAGAAACAGACAAGACTTCTGCAAATTGACTCC
CE_21399.68	[A/C]	CTCCGACGCTCTTCTTCGCCATAGAAACCACTCCTCTGCTCCCCTTCCCGCGCACTGATT[C/A]AACCTTGGAAGCAACGTGGAGAGAGAAACGACGGGCATCGAGAGTGGCGGAGAAGCCAAG
Cs101413p1005	[T/A]	CATCGAATTGGTTACTATCAAGGTTTAGAGCCCAAAGCTTAGATGATGAAGATATATTCTTAAACTCTATAGGTCCCGTGAACTGGTTTTGTTTTAGAAT[A/T]ACTGATCGTAACAATGGAATCGAGAACAAAGATTTAGGAAAAGGCCCGTGAAAGGAGTTTGAACCAACATCAAAGTACCTCAAATTGTGGAATCCACTCA
Cs109651p703	[A/T]	CAAAACCGCCATCGGGAGAACCGGTGCGATTCCTCTGCTCGTGAACCTTCTAGAAACTGGCGGGTTCAGAGCCAAGAAAGACGCGTCGACGGCGTTGTAC[A/T]CTCTGTGTTCGACTAAGGAGAACAAACTCAGAGCAGTTGAGTCTGGGGTTATGAAGCCGTTGGTTGAGTTGATGGCGGATTTTGAATCGGAGATGGTTGA
CE_3316.115	[T/C]	TAAGCCATTCACGGAGGAAGAAATGCCCAAAGGCTTTGAAGAAACGCAATCTGTGCAGAA[A/G]GCTCCAGAAGGCACACCGGCTGCTGGAGGAATGCTTGTGGTGATTGTGCATTCGGCTGAG
Cs122623p157	[T/C]	ACTGATGGTGGGAGGCATCGCAACATTCAGTTTGTAACGAAGACGTTGGAAAGCTTGTCGGGGAAGAGACTTCGTAAAGATGTCCGCAAGTTGTAACACA[A/G]CCGAAACATGTTGGACCTCAAGAAGACCAAGAGCAACTCTCTCACGAACATAATGATAGTCAACTTCGATATGCTTGGAGCGATTGTGGAAAACTGGATT
CE_Repeat-34509.164	[T/A]	GCAAATTACCCAATCCTGACACGGGGAGGTAGTGACAATAAATAACAATACCGGGCTCTT[A/T]CGAGTCTGGTAATTGGAATGAGTACAATCTAAATCCCTTAACGAGGATCCATTGGAGGGC
Cs118701p451	[T/C]	CTTATGAAAGAAGTGTCGGATCTGTTTCATGTGGCTGGTTTAACGATGGTTTAGGCATTATAGGTGTCATGGCAAACAATGAAATACTGTTGTGGTATCT[G/A]ACTCGAAGGGAGTCGCGGTCTTCTAAGGGAACTGACCTAGATGTTGAGCTAAATCTAAATGAAGGAAAGGATCCAAAGCTTTCTGATGTAGCCATGACGG
CE_Repeat-55815.269	[C/G]	TACTCGGATAACCGTAGTAATTCTAGAGCTAATACGTGCAACAAACCCCGACTTCTGGAA[C/G]GGATGCATTTATTAGATAAAAGGTCGACGCGGGCTCTGCCCGTTGCTCTGATGATTCATG
CE_20533.116	[T/C]	CAACTTCCTTTTTTTTTTTTCTTCTTTATGTAGGATTTGCACAATACTACTGTTTTATGA[G/A]AGAAAGAGAGCCAATGAAGCACTGCTAAAATTCAATGAAAACCCATAGTAGCTTTGAACG
Cs111656p1020	[A/G]	GTAATATACCTCTAATACACCTTGTTGTCTCAATAGCTTGATCATATGTGTTGAATACATGGGTCAATTGTGGATATCGACACGATTATGTCATCCAAGG[G/A]GGAATGTTGTAAACACTTGGAGTGGATTTCCATAACCGTCCCACTCATATGTCCAGGACCATAAGGCCCATCGGCCATATTTTCTAGTCTAATTCGGTTT
Cs118053p252	[A/G]	AAGATATTTGACTTTGATAAATGTTTTGAGATCGTATCTGAAATATAGATACGCACGATAGTGCGACGGGGACACGTGGGACACACAGAAGTGAGATGTG[G/A]GACTTTTGTTCTTTTTATTTTTCACATCTTCAATAGATTCTCATGTTTCTTTCTCACACATTTCAAACTTTTGGGCTTCTGGGTCACTTCAGATCACATC
CE_8803.378	[A/G]	TACTTCTTCTTCTCCTTTCCATTTTCATGTGAGAACATGAATCAAAAGTGATCGTTTCTA[A/G]TTTCTTGTAATTGTTAAGTAAAGACTAAAACTATTGTCATGTGTTAATTTGTCCAATTCT
Cs103894p1214	[T/C]	GTTTGTTGAGTTTATCCGTGTCAGGTAAGGCATTAATGCGTCATGGTGATCCAATATGTATAGCTTATTATGTTCCAAAGCCTTTTTTTTTATATACAAT[G/A]CAAAACAAAACCAATTGCAGTTAGCTACAAATGGTTATAAATCTGTTACTTGCCAAACAAGAAAACTATATTATACTTACTTCTTGGACACTGAGGCGGT
Cs110379p1917	[T/C]	CTAGGTCTTCATTCATCTCTGTTGTGACTCGCTGTTGGAAGTCCCGGAAAACATGGTAGTGATTGTTTTGGACATACAATTCATTTTTGAATAAATTGGT[A/G]AAATAAGTTTCTGCAACCTTTCCCATCTGACTGTCACCATGATGCTCATGGCTCTCATCATCCAGTATGGAGTATAGTTTATTCCAAGATGTATGACTTT
CE_2635.540	[T/A]	GAAGAAAACCTCAGACCAAACCTTCTCAGCCACGTCGTATGTCCTGTCAATGTCGTGTTC[A/T]CCATCCAACAAGATCTCTGGCTCCACAATCGGAACCAAGCCGCTGTCCTGTGAAATGGCA
CE_18996.477	[A/G]	ACGTGCTGTGATGGGCCAGTCCTCTGCAGATGTCCTCAGAGCGATGCAGCACGAGCCTGA[G/A]CTCATGTTTCAGACTCTTAAACACCGAGCCGAGGAGCAGAGGAACAACAACAAAGCTGGT
Cs12253p412	[A/C]	AAAAAAGAGATAGCAGGAAAGTGATAAGTGAACTACCTTTATACGCCGGATCGAGGGAAAGCAATGAATACCTAGGGAAGCGAAAGGTTCTGGTTTGTTC[C/A]TCTCTCTCTTATAGCGTGTTGAACCGCATAGCGGGCCCCAAGGCTTTTTCGGGAAGGCAAATCCCATCATTATCACAATCAAATCATGGGATACGGGAGA
Cs49966p165	[T/C]	AGGTGATTACCAAATTTTTTAGTAATCTGCTTTTTTGATTATAATACCAAAATTGTTATTAAAAAAAAAAGTTTTATTTTTCACGAAAGACATGTGAATT[G/A]TTCATGTGAGCACCTTTAATTTTTGTTAAAAATATATATATAATGGTCAGCTTGCGGAATTAAACTCGGACGGATTTGAAGTGATATTGGTGTCATCTGG
CE_7439.374	[A/C]	GGTGAGCAGAAGGAGTTTGCTAAGCAAGAGCTTCAGTTAGGGAGCTTCCCAACGATACTT[A/C]TCTTTCCAAAAAGTGCTCCACGGGCAATTAAGTACCCATCAGAGCATAGAGATGTCGATT
Cs105777p2344	[T/C]	GCCTTCGTACTGATAGCTGTTGTCAAACCGATGCCAGCATTTTGAAGCTGGATGACCAGTCTTTCCACATATTTGACAGACAACTTTGTTTGATCCAACA[G/A]GGTCTTGAGAGATTTGCTGATGGAAGCCTCTTCCTTTTGTTGTGTAGTTGTTCCTGCCACGACCACGTGAGTTACCTCGACCTCTGTTATTTGTGTAATT
Cs100780p701	[A/C]	ATGAAAGAGATTTTTTTTCAGGGTGTTAAAGTGCCCAAAGCACTGCATCGTCCTGGTGAGGGAATTGTTAACTATTCAGGTCCAACCTCATCGTGTGTAT[C/A]TGGTCTTTCATTTGAGAGATTGGACATGAGAAAATTGAACGAGAGCACTCCGTTGTATAAGAGGGTACTTTCTGCCTTAATTGAGGAAGATGATGGAGAA
Cs131287p616	[A/G]	TTCTGGTGTTGCTCGTTGTCAGGTTCCAGGTTGTGAAGTGGATATAAGCGAGCTTAAAGGTTACCATAGGAGGCATAGGGTTTGTCTCCGGTGTGCTAAT[A/G]CTACCTTTGTTGTGCTTGACGGAGATAATAAGAGATACTGTCAACAGTGTGGCAAGTATGTTTTCCTTTATCCTTCTCTTTCTGTTTATTTGCAAATCTA
Cs104080p515	[T/C]	ATAAATAATGGTATTAAGCTCAATGATGTTGTACCTATTGACCCTTTTTCAAAAAAAGTTTGGCATTAAGCTTTAGTTGATTTCATACAGCATTCTTTCT[G/A]AAAGCTCAGCTCCCACGACCTTGCGGTAGTTTTGTAACATCGGTTCCAGTTGCTTCCGCCCTTCTGGACTTAATATCTGCCGCAAATCCTTCAAATTCCA
Cs93470p1330	[A/G]	TTCCTTCGCATCAGCCAGAGGTGTACCAGAAAGAACCGTGAGCTGAGAGGAAGAAGACATTGGGGTTGGTACTGGCTTCGCATCCTGCATTTTTGTTTTG[A/G]CGAGAAGATCAGTAATGTACTTCCGTTGCATCAAATGAAGGCCAGACGAGGTGCGTATTGCTTCTATACCCAGAAAGTAACTTAAAGGACCAAGGTCCTT
Cs106589p350	[A/G]	CAACCAGCAGTCTACCTCCCCAAGTGGCTTGACCGCCGGTTTTCCGAGGATTTTAGTGGTCTATTACCATTTGTCTACCTTTCCATGTTGCTGGACCTCC[G/A]ATTTTTGGCTACTTAATCCGGTTTGATCTGGTTTTTCCTAGGTTGATCTAGTTTATTTTTTGTAACGCCCCAGCAACCACTTTTTAACGGGTCTCATGTC
Cs101470p1312	[T/G]	CAAGGTTCAACAGCAGGAAACTTCTTCTGCAAGTCATAGAGATACTCCCACGTTGCATCCGCTTCAGTTTCATTAGTCCATTGAACCAATACCATCGTTG[C/A]TGCACGACCCTGTCTATTAACCATTTTGCGATCCAAGATAGCCACCGGTTCTTTAAGAAGGACATCCACAACCACAGAAGGTAGCTAAGTCGATGTGAGC
Cs91914p514	[T/C]	GGGTTTTCGTTTGGTTTTCAGAAGCTAGTGAGTTTCCGGTGCTCAAAGGAGATGACTTTACCGCAAATTGAAGCTCATAGGATTCTTTTGGAGGGAAGAA[G/A]TGGGAGGGAAGCTGTTGTTGCTTCATTAAAGAAGTTGAACCATAGCTTTGACATTGGACAATGGGGAAATTCAGATGGGATCAGTGGTATCCCGATGCAA
Cs56697p928	[G/C]	GGAAGTGATGGCTAATGAGGTTCAAAGGACTGAGGAAGTGATGGCTAATGAGGTTCAAAGGACTGAGGAAGTGACGACTAATGAGGTTGAAAGGTCAGTT[C/G]AGGAAGTGAAGACAATCATTGTTCCAGATTCAGACTTTCACAACTTTGATCTTGACCGAACTGATTTAGCTTTCAAAGAAGACCAAATTTGGGCTGCTTA
CE_10726.81	[A/G]	AGACAGACGACCTAAATCTTTTCCTTCCAGATTTCTCAACCTTGCTTCAAGCTTAGCTCG[G/A]TTTTCAAGTCCCATAGTGTTATCTTGGCCATCACCAAGTGCATCAAACCTAATAGCAAGA
Cs117088p247	[T/C]	TAGCAACTATTTGCGATGGTCGCTAAAAAACGGTCGCAAAATTTGTTGGTTGTAACATGGTCACTTATTTGCGACCGATTTAAGACTCTGTAATATAGTC[A/G]TATATTGCGACGTTTGTGTGACCATATATGGTAGTTGCAGTTTCCGACTAAACTGCATCCAACTCTATTTGGGGACAATTTTGTGACTGTATAGAACAGT
Cs108645p528	[A/G]	AAAAACTTTGTGAGAATGGAATGGCTGTGGATGCTTGTAAATTCCTTGATGATGTGGCTGGAGAAGGTTTCCTTGGTCACATGGTTGCCTATACTGCGGC[A/G]ATTGATGGTGTCATTAAAAATGAGGGAGTAGATAGAGGTTTAGAGTTATTTCGATACAGATGTTCCAAAGGTCATTGCCCTGATGTGATTGCATATCATG
Cs103383p916	[T/C]	CAATGCTTGAGACTCTGAAGAAAGAGAGAGATTTATTATGTAGTTCGAGACATACCTTCTTGAGCTCAGGTTTTGCAGGAGGCGCTTCGTAGTAGAAGTA[A/G]GGGACGGGTTTAGCCTTGAACCTTAGATTCTTTCTAAGTTGTTTTAGTGCCGCTTCTTGTTCTTCCTGCAAACCATTATAATCAATGAAGCTGCATCTAT
Cs120433p370	[A/G]	ATCTTGTCGGTCTTCTTATCAAGGTTTTCTTTCACCGTTTGGTGAATCTTCTTTATTGCTTCAACTTTACTCTCCCCATCTTGGCTGGTCTGGTCCGCCG[A/G]TGGAAATGGTGAAAGATCTAGTGGCGTGGTAGGCTTAAACCCATACACAATCTCAAAAGGTGAAAGTTTAGTGGCTGAATGGTAATTACGATTGTAAGCA
Cs109943p834	[T/C]	TTTTCAGATGGGTACTGAGTAAAATAACATTGCTCAAATATTTCAGCTCCCCCTGCGTCCCCAGCTGACCTTATGAGGAGTTATACTCGGCCTGGAGTTC[G/A]GATTCCGGCGTTTGCCGATATGTCCGAACTAAACCACGCAAACTTCCTCCGCTTTGCGGACAAAATTGGCGAGGTTAGTGATGCATATACCCTTTCGTTT
Cs108523p294	[A/G]	TTTTAGATTGTGTGGCCTTTATTGGAACATAATATAAATGACCAAGAACAAGACACGTACGAAGGGTTACGTAACATACCATGACACCAAAGGCAAGACC[A/G]GAGATGACAGAGTTCTCAACTGAAACAGCGGCGAGCTCGAGTTCGCCGAGACGACCTGAGAAAGTCTGAGTGAGTGCGCCAAGGGAGTATTGACTGATGG
CE_5387.127	[A/G]	GCAACAACGTCCGGCTTCACGTAACCAGCAGCCATGTGCAGCGCCGTCAAGCCGCCCCTG[G/A]TGTCTCGGTGGTCAAGATCGGCTCCAGCCTCCGCCAGAAGTCTAACGCACTTGTCCGAAC
Cs100791p640	[G/C]	TCCTCTTACTCAAATACACTGTCAAAGACAATACTTGACCTAACACTGAATCACATGGACTTGATGGCTTAAACGCCCTCTTCGAAGGATACGTTGAACT[C/G]TGGAAGGGATAGAATGTGGTTGTCAATGGAGTTTCTGATGTGAATAAGGATCGAAGCAAAGTCATTGCCTGTACAGTACAATGAGAGTGCCCAAAAGTCA
Cs102895p769	[T/A]	TACAACTGAGGTAAAAAGGTGAAATTAGTTTAAAGCTTAGAAGAGTAAGAGGTATTAACTTTTAGCCTGAAGCTCTTCATAGTTTCAGTGACAGTGAAAA[A/T]TTTTCTCGCTGATGAGAATAGTTTGAGGGAATGATCCTTCCATTCGTCGACAAGCTTATTAAGAAGAGCAACACTAGCTTCTATATTCTTCGTATAGAGA
Cs107494p348	[A/C]	CCCACAATCTTTTCGTTTTCTCGCTCGCATACAACAAAACACCTTTTCTTATATTTTTCTTTGATCAAGATGTACCATCGTATTCCGTCGTTAATGGAGC[A/C]GTTTCTACGGAGAGTCTCGGACCGTTGGCCGGTCATCACTCAGGCTGCCACGTGGACTGTTCTTCTAATGTTCACTGTCGCTGTCGCCTCGTTTGCTCCT
Cs119932p1225	[A/G]	ACAGAGCTTGTACATGGTTTGTTACAGGAGAAAAACAGCAGGCCTAGGCTTTTGGTCTAAAGGCAGTAGGTGATGCAAGGGATGAGATGGTTTCAGCATC[G/A]GATTCAAGTAAGCTGCCAGATCAGAAGAAAACATAACCGGGGATCGCCGGGATTGGGAAACAAAGCGTAACAAAGCAGGTGGGTCATCCCTCACATTGCA
CE_18700.227	[T/C]	GACGGCCAAAGAAGCTCAAGCTGTGGCTGATGATGTCTTCTCTCTGTTTATAAGTGAAGA[A/G]GTCGACAAAGTCGAGCTCTTGTACACCAAGTTTGTGTCTTTGGTCAAGTCAGAACCCGTG
Cs105166p516	[T/C]	TGCAATTTAGAAACCAAGTAGGCAAGTACCAAACCCTAGACGAAGAACATGAATTAGAATGACAACGATCAGTCAAATCCATCACGGATCAATCATAGGA[G/A]CCTCCTCCACAAATCTGAACCAACAAAACAAACGACAAGTAACATATAATTATAATAAAATTACCCAACCAAAGCAAACAGAGATATGTTTAGATCAAGG
Cs109543p450	[A/G]	TTAGTCTTTACGCTAATTTTTGTCATTAGATGTATCAAAACTGTCAATGTACATCGATGTCGACATGTTCTGGATATTAGGTATTATGCTCGGCTTTCCA[A/G]TTACATCGCCTAGTCTTTACAGGTGAGCCCCAAGTTCGAAGCGGCCACTAAGAAATAGATGTTGAGAATCGAGCTGGGAAAAAAGAAAGCTTTACTTGGT
CE_1027.173	[T/G]	TATATGTCTCCATCAAAGTTGCGGTTGGACTAAAATAGTATGTTTAAGGTCACCAATGTG[C/A]AGCTTATGCTCACCCATTGGGATTCTCCTCTTTCCATACTCATCCACCACACCAAGATGC
Cs108632p1102	[A/G]	CTCCAGAAATAATATTCCAAGTTATGACACTAACTTCTACACCTGAAAACCACATTTCATCGAAAAGCTCAAACGCTTCACTCCACATACCTTCCGACGC[G/A]TAACAGCTTATTACTGCATTCCAAGTCACAGCATCCCTTTCAGACATTCTATCAAACAACCTCCGAGCAATACCCACATTTCCAAATCTTTTATACATAG
Cs12136p1328	[A/G]	CAATTCAAGCCAAAAACCTGAACTATGACCGGGTATGACGGTATCACCAAGATGTCGATGGGCAATGTTAAGCTGCAAGTTCGCGTCTGCGGGGTCATGC[A/G]GAAAATCAAATTTGTGGTTATAGATGCACCTTCAATCTACAATGCTATCTTGGGGGCGCCCTGGATATATGTCATGCGGGCAATTCCTTCCACGTACCAA
Cs108447p366	[A/C]	ACTTTAGTGAACTCAAAATCATCATAATCTTCATTGCACTCAGAGTCTTCATATCTCCCTAAATCACTAGAAGAAACATCCGAGGAATCCGGGTCAGCTC[C/A]AGAGATAGCATCCGAGACTGCTACGACAGCGGAACCACTTGGTTCCCCTAGTTGCAATTTGCCATTTAGCGCTGGGGAGTATTGAGGTTTAGTGGAGGAC
CE_24755.247	[T/G]	GGCTGCAGTGGAGAAAGTAGGAGTAGCAGGAGTCATGAGTCACATCTCCACTGGTGGTGG[C/A]GCCAGCTTGGAGCTGTTGGAAGGCAAAGTACTTCCCGGTGTTACCGCCCTTGATGAAGCT
Cs12515p1443	[A/G]	TGGTAATGTCACTCATCATGAGTACATCCAAGTAGGGAAAGGAAGAGATGTTGGTTTGAACCAAATATCTCTCTTTGAAGCAAAAGTTGCTTGTGGCAAC[G/A]GGGAGCAAACGTTGAGTAGGGATCTCTACAGACTTGGGAAAGGTTTTGACTTCTTCCGGATGATGTCTTGCTATATAACAACAATAGGCTTTTATATCAG
Cs100213p1309	[A/C]	AAACAAGCTGAAACTAAAGCTATCTGATGACGAGTTGAAAATGAAGTTGTGTGAAAACGGACTGAAACAGAAGTTGACCGAAGACGAACTAAAACTGAAG[A/C]TGACCGAAGACGAACTAAAAACTGAAGCTGTCTGAACACGAACTGAAAACTGAATCTGTCTAAACATGAACTGAAACTGACTTATCTGAAGACGAACTGA
Cs1231p218	[T/G]	GATGCCAGTGATGGTGTTAATGCTAACGTTGATGCTGGTGTTGTTGTTGATGGTGATGTTGACGCTAATACTGGTATTGGTATAAGTGATGGTGTTGACA[C/A]GAATGTTGATGCTGAGGAGGCGAAGTTAGGCTTACCTTGTCATACTGATAAAAGCCTTCTCACAATACTTTACCAGCATCAAATTGAAGGTTTGGAGGTG
CE_1779.466	[T/C]	TTATATTTTATTGCATCTGGTGTGTGGTGTTATTAGTAAGTGTTGATTAAGGTCTATATA[A/G]ATTTGTAATTAGATTGGATTCTGTGTTCGGGTTTATAATTAGGGGTTTTTGGTGAAAAGG
Cs32231p304	[T/C]	TGACGGGTTGAACATAGTGATGGCGTGAAGATATTCAGGGCTCAAAGGGCTGTAAATAACTATTCCGTTCCACAAAATGCTGAACTCTCTAGTCTGGTTG[A/G]CCTCTAAGGCTTGAACCTCAGAGAAGTGAAAGTTGAAGTAAAGTTCATCATTAGGGAACTCAAGATTCTCCGTAAAACTCATTGGAGCACTAGTATTCAC
Cs102801p901	[A/G]	AGAACAGCTAAGGATCAGAGCTACTGCACGAAAGAGGGCAGTTTACCCAAGTCAAGTTCGCTTAAGGAACACCATGCTGTGCGATTTGTGTGGAGCGGCG[G/A]GACATTTAACAATACATTGCTGGAGGAGAAGGCCACAACGTCCGCTAACCCCGGAGCATGTTATTTGTACCGAGTGTGAGATGTCTGGACACTTTACTCA
Cs100429p357	[A/G]	GTCAGAGTAGCTGCAGCTATGCCCAGGACCACCGATGAGTAAAACTCTTTTGCTAGAAACAGTAACACGTAGGTTCAATTTATGACACAAACAACTTCCA[G/A]TAAGAATAACCATCATACACGTGTAGGTAAAGAACTTCATAACACTTACTTGCTGGTATCTCCGGTTGGCTTGTGACTGGAGTGTTCTCATTCATCACAA
CE_8765.194	[T/C]	AATGTTGGGAACTTTCAGTGGAGCTATAGTATCACCACCGGAAGAACTGGTGGCTGCCGG[A/G]AGCCGAACTCCGTCGCCTAAGACAACCGGAGCTACTCTAGTGAACCGTTTCGTCGATAAA
Cs119724p583	[T/A]	AAAGAGAGAAAGCAGTAGTAGGAAGAGAAGTAGTAACTTGAAAGAAGGGATGGAATTGGCGAAGACGTTGATCCAGGAGAGTTCAGTAGGAGTTGCTTTT[A/T]TGGGATCATCAGAAGGGAATCTATAAGGAATGGTACAAGCCCTGTAGCTGGTTTCTATTGGCGTCGGTAACTGAGGAAACGGAACCATCTCTGAATCGCT
Cs101656p1355	[T/C]	CGCAGACCCAATAAACGTTGACCCACCTGTCCAGGAGCCCGTGGAAGTAATACAACCGTCGGATGATTGGCAGCTCGAAATAAAAAAGTACATCGAGGAC[G/A]GCAAAGTCCCAGAGGATCGCTGGCAAGCTCGCCGGTTGAAAGCTCGATGCGCACACTACGCCATTATGGGAGGTAGCCTCTTCCGACGCAGTTCGTCCGG
Cs110674p967	[A/G]	AAGGCTACCTGGGTCGACAACCACGCTGTGGCTGCAACAACGGTCTTTTGGGACATCACGAGTTGTCCTGTTCCCGCTGGCTGTGATCCTCATCGGGTCG[A/G]TCCGACTATCAGACAGCATTTGGCGGACTTAGGCTACTCTGGTCCTATCACCATCAATGCCTTTGGCCTACTAACTGACATCCCTTATGATGTCCTGCGA
Cs146849p123	[A/G]	CCGGACCTCTCGTATAGATTATTTCATCTACTAATTAATGGTTGCCCAAATTTTTATAGTTGAAGTATGAATATGCACAGCTCTATGATTTATGTATGGT[G/A]CCACAAGTGTGTGTCATATCGTGTTGTGTGAAATAACATGAGCCACTAATATTTAAAAGCTTAAAGAGCATTATGGTCCTTTTTTCCGTAATGATAGGAT
Cs115167p947	[A/C]	GGAAGGTTTCTAAAGAGGTATTTAGGGAGGCTACAAATGAGATGTTGGTATTAGCTGAACTACCTCTATCATTTGTTGAGTGTCTTGCTTGGAAACATTT[A/C]TGTAATAAGTGCAAACTCTACCAGCCTCATTCGCGCAGAACAGCCACAAGAGACATTGTGGAGTTTTTTTGTAAAGAAAAAAGAATCTCTCAAGAAGCTG
Cs102913p658	[T/C]	CTGGACCCCTTTATTACCATTTTTGGCTTTTCTCTTCCAAGAACCGACCTTCGTCGAAGCTTGGTTCCTCTGTTGTGTCATATTTGCTCCAATGTGCTCA[G/A]TAACACCTGTGCAGAAACCATTCGCCGCCGCTACTTCCAGAGCATATCCATCATGTCCTGCCATCAAAGACTGTTTCTCACCAGACTCATTCGCAACACA
Cs110122p110	[T/C]	TTGCAATTATTTAGTGTCCTCACTCTGTGCTGTTGATAAGTTGGATGAGGCGGTTAGAGTTGTTGAGGAAATGGGTGCAGCTGGCTGTATTCCTGATGTG[G/A]AAAGTTACGGGGCCGTGATTAATTCATTGTGTTTGGCTAGAAAGACTAACGATGTGGTGAATATTGTGAAAGAAATGGTGAGCAAAGCTGGTATTTCTCC
CE_591.313	[A/C]	GGTGCAACCGGACAGGCCGTCTCCTCGCAGAGGTCATGAGTTTCGGTATGGACACGAATC[A/C]CAAAGTATGAAACGCTGATCACTACTTTTCCTCCAGAGATATCTTCGCCAGTAGAACCCA
CE_21823.246	[A/G]	GCCAAGGAGAAAGAGCTCGCAAACGGGAGGTTGGCTATGTTGGCATTCTTGGGGTTTGTG[A/G]TTCAACACAATGTGACTGGAAAGGGACCATTTGAGAATCTGTTGCAGCACTTGTCTGATC
Cs108786p503	[A/G]	ATCTGCTGCCGAGATGTGGAAGAAAATCAATGCTACCTATGCCAATCCGAGTTGGGGACACATCCAACAACTTCGAATCCAACTCAAACACTACACAAAA[G/A]GTGATCAATCGATTGATGTATACTTACAAGGCCTCACCACACGATTTGACCAACTCGCTCTGCTTGGCAAGCCTGTCGAACATGAAGCTCAGATCGAGTT
CE_5308.240	[A/G]	TTATATTGTGGTCTAAAATCATATATGCCAGGAACACTGGGAGGAAAACAAATGTGTTTG[A/G]TGCTAAGAGATGTGTGTGTTAGAATAAAGACGTGACATCGTGTGTTGCGTAATAACTCTC
Cs101720p130	[A/G]	AGTGAAGTGGATCGATGAAACATTTTCTAGCCATCCAAAGCTCCTTGATTTTGTTCTTAAACTTGAAACAGAAACTACGAACATGACTTGTATTGCCACA[A/G]TGAAAACACACAATATTACTTCTTCTTTGCTTGGAATCTGTCCAGCTTTGTCGAGGATTTCCAGACCTGACTCGTGATGCTCTGTTTTTTGCAGGTACTA
CE_20352.161	[A/G]	TTTTACATGATGATATAGACACCTTTCCCCATCTCAACCGCAGCACCCTCCTCCTTGCGA[G/A]GTGGAACCATCTCTTCCACCTGATGGTCCTGGAATTCCTCCATATCCGACTTTGATTCCA
Cs109185p510	[T/C]	GCTTACAACAATGGTGTTTTCTCTCTCTAAGTCTCTCTTTCTTGAAACAAACTCAGGAAGATACAAGAATGAAGAAGCTTAGAAAAATAATAAACACAAC[A/G]TTTCGATATAACAGCAAACCCTCCACTGCAGTTAGAAGTTTTGCGTTTTGGCTCATTCTTTCTGTTTTAGTCACATGCCTCCAAAACCGGAGATAACCAC
Cs113250p739	[T/G]	AATGCTTTGTTGGTGCCAATGCCTTCTTCGTATTCTCCTCGTGTACCAATGTTCATCGGTGAGACTGGTTCACAGTTATACGCGATCAGCAAAGATAATA[A/C]TCCGTCCTCTTTCATGTGGGTTTGTGATAAGAGCACTATTTACGCCTGGCGTAAACCCCTAGCATGACGGTAACTCGAGCCAACGTTGTTGCGTGTGTCC
Cs116645p1175	[T/C]	GTAGCAAAACCAGACAAGTGTTTGTGATCATCTGTGTTGTTTAAAAACCACTTAATGTTACATCATGACCAAAGCATTAGTTCATGTTCATAAAGAAAAA[G/A]GGGTATCAAATTGCTTCAGAGAAACGTAAATCAGCAGGGCCTGGTCCCAATATTCCTTTCTGTTCACTAATCTTCCCTAGTCCCTGTGATGAATCTTCCG
Cs281424p440	[T/A]	GATTTATATCCGCAACTCCAATAGAAAGAGGAGGGAAAGAAGAAGACTCACCATTTTCTACAAGACTTTGCATCCTTTGAGTAAGCTGATTGATATAGCA[A/T]TGCAAATCGTGAAGGTCTTTTGCACCATAATGATACTCCGACATCTTTCCTTCAAGACAATCAAACATAAATCGTTTAACTGATTCTAAACAGCCAGTTT
Cs14322p1252	[A/G]	ATTGAGGAGGAGAATAATTTCATTGAACCCTTGCCTGGTGATAATTGATAGATGGAAGAACCATGAGTTTTTGTCACCCTCCTCTAACCAACAAAATCAA[G/A]ATTTCTGTTTGAAGTAGGATTCTTCCGCTTTTGCTACAGCACACCAGGTTTTGAAAGCTTCTTTCTCTTGCATGACTAAGTGGATTGAGGGCGTTTACAG
Cs104292p196	[T/G]	CCCACTTCCTCGCACCATCACCCCATTGCCCATCCTTACTCCGTATCCCGTGGTTCCCCTCGGAACTATTCCCAACCTTAGAGCCATCGCTTTGGATATG[C/A]AATTGTGGGTGGCTCCGCTATCTATCATAACCACGACCTCTGTTCCCAGCACACTACCCTTAAGTTTCATAGTGCGTGGGGACGAGATTCCCGCGGCAGA
Cs103558p461	[A/C]	TTCCATCCATCTCCTGCCCCTACACAGCAAATTACAATCATAGTTCTCAAATTACAATCATAGTTCTCTCATGTAACCATTTATGTTTGTATGGTCCCAA[A/C]ACGTAAGTACTAAGTCATTGAAAGACAAAAATGGTGTGCTCATCGAAATAATGGTCTGGTTAATAAATCAAATGGCCACATAGAAGACGGATCATAGTGA
Cs108551p557	[T/A]	ATATTACTAAAATTGTATTTCATGATTCTTTGCTTTTACACCAACAACTTCTTCTACACATCTCAATGGTCCATTGACAACCTTCTGAGGACCTTACACT[A/T]ACAGGCGCCTACAACAACGATCTCTGATCACTTATTCGATGAACGCTAAGATATAACTTAAGGTTCTTGATCTGATCTGCTATTGGACATGTTTACCTAA
CE_19156.118	[A/G]	AATGGAGCGGTTGAACAATGTGCCAACACATGTTCTACAGTCTGCACCAGGGACTCGATG[A/G]ATGCAGTTGAAACTGCCTAGACAACTATATCTATCCATGAAGATACCACGTACATCTGTA
Cs11870p1434	[T/C]	TTGAAAGGGACCTGCTTAAACCCCACTTGGGACGCCTGATAGGGAGTGGAGTATCCATACCATTATGGAGGACCCCATGGATGTCCATCTCACTAGCTTT[G/A]TCATCGATTAGCCCACCCATTGAAGCTCACCAGAACCTCACTGTCTCAATTTTTTTACTACCAAATTCTACGACCTGGAACAGAGATCTTCTACGTCAGG
Cs119984p905	[A/G]	TTACGTACTTATGTATGTATCGAAGTCTGGTCCATATATACTATCGTCAGGTAACCGCGGATCACAATAACGCACCCGCGAATAAGGCTTAGCTTCGTCG[A/G]AGAACGACGGATCAGACATAGCTTCGTTGGAGAACGGCGGATCAGACCCAGCTTCGTCAGAGAACGACGGATCAGACATAGCTTCGTTGGAGAACGGCGG
CE_4482.363	[T/C]	TGAAGCAAATACAAATGATAATTACTGTCCGGGGGCAAAGTTAGTAGCGTAAGACCAGGC[G/A]TTGTTAGCCACAGGATCAGCCAAGTGATCAAACAAGTTCTCAATGGGACCTTTACCAGTG
CE_9802.296	[A/C]	TGAGGAGTTTTACAAAGAGTGTAAGGCGACGAAATCTCACTTCGTGGCTGCGGATTTCGG[A/C]CATATGGATATGTTGGACGATGATTTGCCCGGTTTTGTCGGGTTTATGGCCGGTTGTATG
Cs119774p1311	[T/C]	ATCATGCTTATTTAGTCTAGTCTACCCACAAGGAGTACAGAAGCTACCCATGGACATACATTGACTGCGGTAACTGGTCCATCTGATGTATTACAGGTAC[A/G]GCGCTTTCGTGGTGAGCAGACTTGCATTAAGGACAGCCATGTCAACAGTGGAATCTAATACAATAAAACGACGAACTGAGGAAATTACAGTTATACTGAC
Cs124258p396	[T/G]	ATCAAATCGGTATATCTAGAGGCTTTCAACAACTCTTGTGTGACCATTATTCCGCCATCCTTAATCTTGAGGCTTTATTGTCTTTAGAATCAAGGTGTTT[A/C]TAATTACCCACTCGAAGGTGACGATTCCTTGGGAGAATCATATCAAGTTGTATCAGAGCATACCCTTGAGTTTGGTATTATATCATTCTATCATCTTCTT
Cs132446p317	[A/C]	ATCCTTGCTGAGAGGGATGCAGCTATACACGAAAGAAACCAAGCTGTCTCTGCCAAAAAAGAAGCAGTTGCGGCCAGGGATGAAGCGCTTCAGCAACGTG[A/C]CAAAGCTCTTTCTGAGAGAGATAAAGCCTTGATAGAGAGAGACAATGCTTATGCTGCGCTTCAACACCATGAGAATAGTCTCAACTTTGCTTTGTCCGGT
Cs11991p1020	[A/G]	GTTTCTACACTAGCAACTAAAGATACCACCTCGGTTGCTTCTAAGAAGCAGCTTCTTCAACGCAGATTTTAAATGATGAGCTTCTCATGGAATGTTCGCG[A/G]CTTCAACAAAAATATCAAACATTCCATAGTTCGAGAATGGACAAGTAATCCGGACATGCAATTTGGCTGCTTATTGGAGACAAGAGTCAAGGAAAAGAAA
Cs13760p1296	[C/G]	CTATCATTTCTTGATGAATATCTTCCACAGTTTCTAACACATTTTGGTAGATGATTCTCATATACGTCGGTAGTTCGTCCATGGCCAGCAGATCCCATCT[C/G]GACATTTCGTTTCTCTGTTAGGTACATTAATATATGGAAACACATATATAGATCATATAGATGCATGAGATCTTGGTATGCATGGTTGTAGATAAGACTC
CE_19958.113	[T/C]	AGGACACATTATTATTCTTTATTTGGATAATAGCAAGTAGAAGGGGTAAACAATCTAGGG[G/A]TCAATGACCTTCTTCTACGTCACATAGAAATCCTGGAAATAGTAGATGCTAGCTTAAGAC
Cs47653p827	[A/C]	TCTGATCCCGTACATTATGACATTCAATCTCAATGTGCTTCGTCCGCTCATGTAAAACTGGGTTTATGGCTATGTGTAAGGCGGATTTGTTATCACAAAA[A/C]AACTTGGCAGGACAAGTAACAGTAACACGCAAATCCTTCAGTAATTGTTGCAACCAAATGATCTCACAAGTTGCCTGCGCCATGCTCCTATATTCAGATT
CE_17489.464	[G/C]	TTTAGGCGTTATATGTATCTCTCCCATTGCATTCAAAGATCAACAACAATTAACAGCAAA[C/G]GCAATATGCTGGCCAACAAAATAACATCCTTGCATTACATATTGCTACACCAGTACGCAT
Cs105289p488	[T/C]	CTTAACATGTGAGTAATAATAATAATAAGGCTTCACTAGAATTACCTAAATCCATCAACTATCATGATACTATAGAGCTTTCTAGTGATACATTACTCAA[G/A]ACTTGAAGGAGTGTATCCATCCATACACCACAAACTCTAACAATGTTATGATATACGAGGTTTCACAAGTATATGTTTGAGCTATATTGTTATAGCTTGA
Cs111059p955	[A/T]	TAGGTTGGCGCTTCAGCGGCTTATCTAGAGACGGGTTTTTTTCTAGCTAGACGTTATGCTACACTTATGCTCTCATCAATTCTTATCATAAATTGGCTCA[A/T]CCTAAGGTGATTGATTGATATCCTTTTAACATTTTCGTTGAATGTATTAGCTAACTCTTACATGTATTTACGCTTTCTGAAACATGGTTTAATGGCAGCA
CE_7798.167	[T/G]	CCAACGCGAAATTTATTAGCCCAATTTGAGAACAAAACCACCAACGACACTTATGAGAGA[C/A]TTAAGCGCAAAAACTTACGGGATGTCCCAAGGCTTAGCTTCAGGGACGGCGACGACCATA
Cs122012p209	[A/T]	ACAAAGTAAACAAGACCAATAGATGTTGTAGACATGGGCTAAAGGACACCAAATCACAAGCAGATCCAGAGGGTGTCCAAATCACATTCACGGTGATAGC[A/T]GGAACATGGTGAATTGTTCTTATCAATAGAAATTGAGACATTAAGAAGGGTTCCACAGCCGAGAATCTCGATGGATGGTCATTGGCAAGGAAGAGGGTGG
Cs12285p839	[C/G]	AGGAACACCATGGAAGAAGAGCAACCTCCGGCCAAGAAACGAAATATGGGCAGATCTAGAAAAGGTTGCATGAAAGGTAAAGGCGGTCCAGAGAACGCCA[C/G]GTGTACTTTCCGGGGAGTTAGGCAACGGACTTGGGGTAAATGGGTGGCTGAGATCCGTGAGCCTAACCGTGGGACTCGTCTCTGGCTCGGCACGTTTAAT
Cs113440p391	[A/C]	AACCCTCTTCATAATAATCAAGCTCAAAGTTCCAACGAGCAAAGGAGGTGTTAGACCCAATCTTCATCAATAGGCTCAGTTTCAGCATCAATGTCATCAT[C/A]TTTCGGTTCATAACTTTGATCCTCACTATCAGCATTCACTCTATAAGTCTGATTATTTAAAGAGTGAGGGAAAGAACTATAATCTCCCCCTGCTTGATTG
Cs127719p213	[A/G]	AGTAGCTTTGTCAAATCTCATTTCAGTCTTCTGACATCATCCCACTGTATAAATTCGGTTATCTATACCCAAAATTCCAAAACAAGATTCGAACTAAACC[G/A]GAAAATCAAATGTCCAAGTTTGTTTTGAGGCTCCCGGAGTTGTTTGCATAGTTTATGGTGGAGTCAGTAACGGCAAAACTCATACTTTTTGGACCAGTCC
CE_9230.237	[T/C]	TACGAAAAAGGGTTCAATCACACTTGCACACGTCATTAGCGGCTGCTTGATTTAACGGCG[G/A]TGGTGACCTCCAGCGGTGATCGGAGCAGGAGGCGGCGGTTTGCATTGATAGCATTTGGCA
Cs109535p273	[A/G]	ACTACGATTGAAAGACAACCAGTTTCTGGAACAGTGCCGTACTCTCTAACAAAGGAATCATTCCTAAACGTAGACCTCTCCTCAACGTGCCATTGACCAG[A/G]TCCCATCTTCTACAAAAGCTTAAAATTCCACATACACACAAAAAAGAGAGAGTCAAGTCTCTCACAGTCAAACAACAACACTGAAACTAAATTGCACCAC
Cs101125p541	[A/G]	GACCCACGTCGCTCCCGTCACGTTCCACTTGATCCACCGAAGTCACCGTTTCTGTTCGAGTCAAGCTGTCAACACGACTCGACCCACATCCGCTCGAGTC[G/A]CCGTCAAAATCTTGATCGAGTCGCACCATCACGACTCGACCCACATCCGCTCGAGTCGCCGTCAAAATCTTGATCGAGTCGCACCATCACGACTCGACCC
Cs104784p991	[A/G]	AGACATCCCGAAGGATCGTCACGAAGAACATACATCCCAAAGGATAGCCTAAACAGGCCACACAATCCTGTTCGCAATGATCATCACAACCCTGGCCCCA[G/A]CATCCAACATAACCAAAACCAGAGATAAAGCCACCCTCAATCTCGTGAGGTCTACATTCAATTGTTATGCTTATACTCATATTGAAGACATTGCTTGCTC
Cs115465p969	[T/G]	TCCTATAACACTTTTATCAGATCATCCCCTAATCCATTGATTAACATCGGTAACAAAAGAAAAAGTTTTTCCACATTTTCAGGTTTTATGTCGACGATAC[A/C]CCAATCAGGGTGTACAGGAAGAATCCAAATGCTTACTACCCATCGGCGCAGACAATGTTCCTAATGGGAAGTGTACGAAACGGATCGATAATTGACCCGA
Cs106226p215	[T/C]	CGATTTTTTTAATGCAACCCTTGGGGAGGATAAACTCAGACATCCAGAAGTTAATAGTGCCATAGATGACTGACGCAATAAGTTGGAGTCTACCAGCATA[A/G]GATAAAGCTCGAGAACCCCAGGAAGAGAAGCGATTGGTGAGATTCTGTAGAAGAGGTCTGTACTCCGCTAGTCTTAGTTTCCAGTGCATAAGTGGAAGCC
Cs96617p337	[A/G]	TTGGGAGAAAAATGTTCTGAATCAATTTTAAATCGCTTTGGGGAATTATTCTTCTCACACTGCATTCCTGAAGGTGTTGGGCCTGACGTAACACCAGAAT[G/A]TAGTGACACAGTTCTAGTAACCAACCCATTACCATTCTGACTCTTTGTCTTGTGGTCTAGTTTCTGAGTGGTGTTGTGTTGCATATCTTCTCTCACCTTA
Cs120031p1353	[A/C]	AAATGTTTTTCTTATTTACAAAAATTCCAGAATAAGTTTGGTTATAATAATTTGTATTCTGTTGATCCACGCGGTTCTAGCGGTGGTTTAGCTTTATTTT[A/C]TAAGGATGAAATAAAACTTGCTGTTTTATATCAATCTGATCGTATTATTGACGTTAAAGCATTTTTTGGAAACCAAATTGTTTTTCTGTCCTTCGTTTAC
CE_1297.125	[T/C]	ACCGAGTTAGACTGCCAGTTTTGTCCCCAGTTACGGCTCATGCTCATCCACGAAGTATGC[G/A]TTCCTTTCACACCTAGCCGCACAATGTTCCCGGCTCCGGCTACGTTCGTGACTAGAACCA
CE_25281.468	[T/G]	AGGTCCCCCACTTCGATTCCCGCCCCGTTCGCATCTCCGATCCAAGATAAGGGTTCAATA[A/C]GTTACTTTTCGGTCCGGAGCCGGCTGGTAATGGGCTTACTTACCTGCTTGTGGACCAGCT
CE_4685.102	[A/G]	CAATGGTTTGAGGAAAGGAGATGAACGGGTCTGGTTAAGTGGCGTGACCAATGACATCGC[G/A]GAGGTAGAAGCCATATCTTCCGATCTCTTTTGGTCTCTCTAGATTGATATTGTGAGATTC
Cs105252p268	[T/C]	GACTGGCTAACTCCCGCAGCACCAACGGAACCATCACAACTATCGTGTGAACTGCAGTCGCAAGCTCATCATCAGAAGAACAACTAGGAATCCTGTCGTA[A/G]ACAACGATGTGTCTCATTGGAATCAATATCCACATAGCAACCCAATGCTGAGATTTAATGTTTAACGGTGCATACAACTCGTCCACTTCCAGACCCCACT
Cs268923p523	[A/G]	TTATTCGATACATATATGATAGACATACCGTAGAGTCCATGAGAAGCACTTCTACGCCCATAATTTCTTGAAGTTTTGGGCTTCCCAAAAATGGATCAGC[A/G]GACAAAAACGTCTTCCTTGCAAAAATCTCATCAATGGTATCAAAAATCTGAAAAGTGAATGGATGGGTAGAGGGTTGTAGTTGTGATCTTGACATCTTCA
Cs11862p1959	[A/G]	GCATACACGTCCGTCAAGAAGTCTAAAATCGTCTCGACTGTTTCCGGGTACTCTCTCATATGATCCTCAGGATTAGTATCATCACTCTGATCCTCCACCA[G/A]ATCCAACAACAGCTTCTGTAACTTATCGGCGAGCTCCACTTCCGCCTCTCCATGATCCCCAACAGGAACTGTTTGAAACTTCCCTTGTGCGTCCATCCTG
CE_5065.153	[C/G]	TGCAACCACCTTGACCATATCATCACCCATGACCATTGTGAGCGAAGAGTCAATGGTGGT[C/G]GAGACATCAGAGCACCTGAAGTCAACAGAGACAAGAGGGGCATCGCAAACGTCTAAAATG
CE_4842.822	[T/C]	AGCACCTTTGATCATAACAACATTAAGCTCCTTATCAACTTTAACAATCTTAAGCTTCCT[G/A]ATCTTAGTCCTCGTCCCTCCCATTCTCCCAGGCATCTTCTTCCCTTTGTAAACCCTTCCA
Cs119725p1274	[A/G]	TGTGTTCACCGAATTCGGAGGTTTATAACCAGGAGGGTATCCATGCAGCTTGAAACACGTTTGAATAGTATGGCCAAGCTTCCCACAATGTGTACACAAA[G/A]GTCTGTTACCTCTAGGACGATAGGTATTATAAGCTGCAGCATATTCCATCTGATTCTGCATATAGGATTGATTGTCTACAAAAGAGCTTGTAGCTTGAAA
CE_15410.259	[A/G]	GAAGCTGCGGTGAGGGAAAGGCTGACCTCCAGGGCAGAGGAAGGAGCCACGAGTGTACTT[A/G]ACAGACTTGACACTCAGAGAGAGCTCACCAGCCAGCTTAAGAAGTGGCGGGATAGAGAGG
Cs102003p669	[T/C]	TTTAATTAAACCAAAATCTTTACTGTAATAAGCTCACAAACCGGGCTTAATTTGCTTTGATTGAATTAGGGTAAAAAAAAAAAATCATAATCGGTTCCGT[A/G]TGGCGTAGTCGGTCGAGTCACACGGATCTTAAACTATTATAAAAACGTTCCCTTCCTCGATAGACTTGTTTCTAATTTCATAATAAAGAAAAAAGTATCT
Cs29757p104	[T/C]	CCAAAACTGCCAAGATCAAACCAGAACAGAACGAGAAAAAACCAACAACTTGTCAGTGAAATTCACTTGTAAATCCATAACTGGAGATAAGCCTTGCACC[A/G]AAACGACTTGGAAAGTTGGGAGCTGGACGGAACAGGGAAATAAAACAGATACGATTGAGTCAGATCATCTCTTTATTGGCTACACCAACTGCTTTCACCT
CE_5336.163	[A/G]	TAGCTCCGCCTCCACCTTCTGCCTTCCTTCAGCTAGCTTCGCCTCAACCTCAACCTGAGT[G/A]TCCTTCTTCATCTTGTTAAGCGCGGCGGCGATCTCAGCCCTAGCAGCTCTCATCACAGCG
Cs106326p361	[T/C]	CCTTTGCATAGACACTTGAAATACCGGGTGAAAAGCTACCATGGCAGGCGGCAATTCCAACTTGTAGGCCATCGGACCGATCCTTTCCAAGAATCGATAC[G/A]GTCCCATGTAACGAGGGGTCAACTTAGTGTTCAGTGCTACCCGATCCTTTCCCTTATAAATCACGGTTTATAGATAGACCATGTCCCCAACCTGTAATTT
CE_1662.137	[A/G]	CCAGGGACAGGCGTAATAAAACCTGCAACTTTAGAAGCTTCTGCGAAATCAACATCTCCA[G/A]CCAACCGGTATCCTGATTTCTTACTTGGGTCGCTGACTGCGTTAGTTCCAACATCAATTA
CE_3805.954	[A/G]	AGGGAACAGGAGTGTTGTTGATGGGCCAGGAGCAGGGAAGCACATCCAAGCTGGAGCTTC[G/A]AAAGTGATCATCACTGCACCAGCCAAAGGTGCTGATATCCCTACCTACGTTATGGGAGTC
Cs119768p780	[T/G]	ATATCCCTAACCCTAACCTCTTGTTCTGTTTTGGAGACAGATGCAGTGAAACCCACAGAGAGAGGAATAAAAGAAAAAGATGAACAACTTGGAGGGTTTG[C/A]AAAATCTGGCGGAGCAGTGGTTGCATCGAGTAATTGAGTCTGTTCGACCAACAGAGACTGCTCTTTTTGTTGCCACTTTTATTGTGTTACAAACGATCAT
Cs112157p405	[T/A]	GTAATATATTTTCGACCTTGCTCCCCTCCGTAGACGGTTGTTGCACACGAAGCGAGGTTTGGGTTGACCCGACCCGACCCGTAAATATAAATATAAACAC[A/T]CGGAATGGGTAAAAAAGCAAAGGCGAAAAATCTAGTACGTAGGTCTATATCATGATTCATTTTCCATATGAAGTGGAGAAATATTAGCGAACAAGACCTA
Cs113806p929	[T/G]	CTAGCCATCCAAAGCTCCTTGATCTTGTTCTTAAACTTGTAACAAAATGATCTGGCATGACCAGGTTTACCACAATGAAAACATTCATAAACCCTACGTC[A/C]TTGCTTGGATTTAGTCCAACCTTTTTGTTTAGGATCGGATATAGATTGAACTCGTGTGTTCTTGGTTAGTGCTACAAGGGCTTCCTGTTGAACCAGTTTT
Cs120403p452	[T/C]	CATTCGCTTGTCAATATTCACAACCTCTTCCATGCACCAATAAGAGTCTGGGTACTTCTTGGAAAAGATCACTACTGCGATTTTCGACTTGTCGATCTCG[A/G]AGAAGAGCTCTTGTAATCCCCGCCCTCCCTGCAAGAAGGTATCTATGAAGGCATTAATCCGTTTAAATTTCAAGTTATTCACGAGATCTTTGACCAAGTC
Cs102189p650	[A/G]	ATTCGCGATGCCAACGAGGCTTTACAGGTGATCATTTCTCTTGACATAAACTTGTTTTGTTTGTGCAGAATATGGATTGGTAAAGCAAGTTTATGTCTCA[G/A]TAGTTGTATAGCTTGTGAAAGTAATGTTGTATCCCAATGGTTTTCTTCCATAAACTAGCTAAACTAGTTTATTCTGGGGTTTAGTTCAACCCTGATTCAG
Cs94117p229	[A/G]	TTTTGCATGGTAAAGCTCAAGAATACTAAGCTCTACGCACCTTTGGATGTGCTTGTTATCCCACACTTCGACCATATGCTCAAAATAAGTTTGATCCACA[A/G]TCTCTCAAGTGCATTTATCTTGGTTACACAGAAAAGTACAAGGGATATCGCTGCTATCACCCTCTAACTGGTCGTGTATACTTTAGTCGACATGTTCTAT
Cs137997p1299	[A/C]	GTCAGAAAGCTACATTGTGGTGAAAAATCTCGTGGGATCGTAAAATCCGCCGCTTCTTCAGGTAAAGGTTAAACCTTTGTGGTTGTCTTTCAGGGAAAAA[A/C]CAGAATTTGATTTGAAATTTGTAGTTGAGTTTGCTTTTGGAGTTTAGGGTTAATCAATCATTGTGATTCTTTCTTTTAGAAAACAAAAAGAACAAATTTG
Cs108782p231	[A/G]	ATACCAGTCTGATGGTACTCTTCAGCGTTACAAGGCTCGGTTAGTGGTTCTTGGTAACAACCAGACTGATGGGCTTGACTACACGGAAACATTTGCCCCT[G/A]TTTGTAAGATGACTACTGTGCGTTCCTTCTTAGAGGTGGCAGTGGCTCGGGATTGGGAAGTACACCAAATGGACGTTCATAATGCTTTCTTACATTGTGA
Cs108241p431	[G/C]	CGAATTGTAGTTTCTTTTGGCTAAAAACTGTAACGAAACCGACGAAACTAGGGTTGAAAGAGGATTTGGGAAACTTACTGAGGAAATCACCCAAAGAAAA[C/G]GATTTGGAATCAGCCCATTTTTGATAATTAGCAGAGGGTTTCTCCTGAATATCGAACCATCCCGTGGACTCTCCCACAGTGTAGTTCTTGTACGCATCAG
Cs106245p207	[A/G]	GACTTGGCAACACCGTTTTAAGCCGTTGACATAAGATTTTGGAAATGATCTTATACCCCACATTACATAAGCTAATAGGACGCAACTACCATCCGGGTTG[A/G]CTTTCCCACCTTTGGAATTAGACAGATATGCATTCTATTTAAACTGTTATCAAAAACACCTTCTTCAAAAAACCAATTAACATGGACACAAGATCCGCCT
Cs12221p541	[A/G]	GAACAGGAATGGAAGACAAGTATATGGCAGACACGTTGTCACAAAAAAACTAGTGTTGCGGTTGGCAACGGTATTGTCATTTCGAGCAAAAGGGTACGCA[A/G]CCAAGTAGCTTCGGAGACAACATTAGCAACACCACGATATTCAGCCTCGGCACTCGAACAAGAGATAGTTTGCTGGCGTTGGAGGACCAAGAAACGAGGT
Cs108342p2264	[T/C]	GGTTTGTATTTAGCCCATGGAACATCTCCTGAGCTACAAGAATATTATTTGTAATTAAACGACCAGAAACAAAGGCCAATTGAGTTTCGGAAACAGAAAT[A/G]GGTAAAAAGCGCTTTAGCCGAAAGCACAAAACCTTAGAAACAATTTTGTAGCTCACATTACAGAGACTGATCGGCCTAAATTCCGCCATCCGCTGCGGTC
CE_9214.393	[A/G]	CTTCCTGTAGAGAAGCTGAGAGATGAAGTAAAGATTTGAGACAAGAGCGGATTGGAGGAT[G/A]ATGGGCATGTTAGAGGTGTAGAACAGCTTGATTGGGTAAGAACCCTGTTGTCCACGGGCA
Cs93609p670	[T/C]	AAGCACACGATTCCACCAGTACCGCTACCAAACCTATTCTTGAAAGCTAAGTAGAAGATCTCAGCAATGGCGTACCCACCAGAGTTGTTGGTCTCACTCA[A/G]AAGGGAAGGTATGTCTGTGACCGCATAGCTTATGCCCAAAATATAACCCCATCCAAAGATAATCGATATCCCAATTGCACTGATTATTCCTCTTGGCCCG
Cs100680p675	[T/C]	GTCCTGTAATCAAATCTACAACCATTCGCGCAGTACTACAGGTTGCAGTTAACGAGGGCTGGCACATCAAACAGATTGATGTAAATAATGCCTTCTTGCA[A/G]GGTCGGCTTCATGATGAGGTATACGTGGCTCAGCCACCAGGGCGGTTGCTAATGCGGCTTCTGAACTTCGGTGGATCATCTCCCTTCTACAAGAACTGGG
CE_21163.107	[A/C]	AAGTTGCCGGAGAGGTAGTGGAGAGGGATAGCAGCATCGTGCATGAGCTTGACGACAAGT[A/C]CCTCGATAAGATCAACAAGCTTAGAGGAGAAACCCTTGGAGGGTTTAGGATTGACGGAGA
Cs208820p124	[A/T]	CAGTGGGGAGCTTCAGGTCTAAAGCTGTAACGTTTGTATTGGGAAAGTCAAATTAATGTAATGAAATATGTAACAATGGGGAGGTCCAACGAAAAGTTAT[A/T]GAGCGAGGAGAGATATCCGTAGAGGATGAAATCGCGGATTCAGTATTTATGAAGGTTAGTGTTAGTGAAGTGTATCCAGTCATTAGAACTCTGACGTGTG
CE_9048.190	[A/G]	CACAACTTTACCATGCTCACTGAAAACCTGTTCTAGACGACCATTGTCCACATCCCATGG[G/A]AGGTTCCCTACATAGACTCTGAATGCGGGTTCATATACCCGAGGTGSGCGTTCTGGACGT
CE_1975.126	[T/C]	ATTGTCCGTCTAGCTCCATTGTTGCTTGTATAAATGTGAGTTTGGAGATCGATGATCTTG[A/G]AGCTCGACGTTTGGTTCTTAGCAATGATCAATCTTTCGCTGTTAAGTTTCAGAAGGCTTA
Cs11982p213	[A/G]	TAAGAGGTTAACGAACCGACTGATATCACTGGTTGATAAGAATGGTGCTGAATGTTTTGAGGAGGGCTCTAAAGGTACTGTGGCGGCAGAATATTTTTCT[A/G]AGCTTTTTAAAACCTCTAACCCATCTGGATATACTGATCTCTTGGAAGGTATGGAACCACGCGTGACTGAAGATATGAACTCTTTACTAGTGGCTCCAAT
Cs122432p749	[A/C]	GAACCGCAATCTAGGAGACCTTTAACGATCCACCACCTAGGAGGAACGTTCAAGGAGCTGCTATAGATGATGGGAGCACGCCAGAGAACACAATGATGTT[A/C]GTGAGCATGATCAACTTTATCCATTCATTCAAACCATTGCTGAGTATTATACCCCTTATCAACACATTCAAGACCGATCTGCGATCTAGCCTACAAGACC
Cs108283p1291	[T/C]	CATGAATCCTAGGTTCAATTCTGTGAGTGGATTGCATAAGAAGATTTCTGGGAAAAGGAAAGAGTTCTGTTTGCCTCTAAGTGAATTATGTCACCTGGTA[A/G]AAGTGGAATCCAAAGTACTGGAAGAAGCGTCGCCTGGAACGAAAACTGGCGGTGAAGCAGAGGAGGGTAAGGTTGACATAGATTTTGTTGGGAGACTCTC
Cs67224p116	[T/C]	AAGACTCCGTACTTACCATCAGGATGTGGCGTAAGGGTATTTGATAATAGGCCGCTAAAGGTCCAACCTTGAGAACACATTACCACACAATTTCAAGTTT[G/A]AAGAATAAAGACAAAGCCAACGCATTTAGGCTATCAAATCTAATGTAGAGGAAACAGTATATGTTATATCACTCAAGGGATAGCAATGTAAGAAAAACTA
Cs102936p752	[A/G]	CACTCAATGATCAAGGTGGAGTCCCACACCATCTTCTCGGTGACTTTCGCCCCGAAGATGGTGAACTTACCCCAGGAGAGTTTCGCTCTTTAGCGACATT[G/A]TCCATAGCTGAAGTTGTTTCCAGAGGGAAACTCCCTATTGTAGTTGGCGGGTCCAACTCATTCAACCACGCTCTCCTTGCAGAGCGTTTTGACCCGACCA
Cs119035p2097	[A/G]	AAAGCCACACCAAAAGGTACGACGAGTCTGTCTCGCTTACCACTTTACTCTGGTAAAGCACAAAGCCGAGCTGCATATCGAACATTTGCTCGCATCCCTC[G/A]TGATTACCTTCCTCATGCTTTGCATTCTCATTCTCGGTGCCGACCTGTACTCTCAAGTTTGGTGCCTACCTCCACCTTTGCATCTACCTCAAGCTTGGCG
CE_16295.86	[T/C]	GAGAGTTTCCTCAACTTCCGGTGTCTTTCCGACCAAGTAGCGAGATAACAAAGCAGCTGA[A/G]ATGTGGCCAATCCGGATACGCACTGTGAGGTGATGATATGTTAATTCGTGCATCAATCTC
Cs104286p250	[A/C]	AAGATCCATTTTTGGTCAGGTCGTCTGAAGCCGATCGAGAGGATGAAGGAGGGCAACAAGATCATTGATGTGGCGAATACCGCCTTCGAGGTTTGCAATT[C/A]GTCGATTGATTTTATTACTATTTTTTACTTAAGTTCCCGTTTCTGATTCATGGTTGTTTCAGCTTATAGGTCGCATCAACCGTCTTGCATCTGGCTACGA
CE_Repeat-50129.198	[A/C]	GTAAGAATGTGAAAGAAAAGACCTCTAGTTGAGTCCGAGACTCCCTCACTTACTCACACA[C/A]AAATTTTAGTTAACGGTGACTTTACCGACCATACCAGCACCCTGGTGTGGCGCGCAGTAG
CE_3848.473	[T/C]	AGACCATCTTGCCGTTAAGGGACCTAAGGGTAGGTTCAAGTATCAACCTGGTCAGTTTAG[A/G]GCATTTGGAATGCTTGCTGGAGGTTCAGGCATCACACCTATGTTCCAGGTCGCTAGAGCA
CE_12496.269	[C/G]	TAATGGATATACTAAGGACATTCTTGAGAACACAGGTGATGCTGTGAATGAATACTGCAA[C/G]GTTGGGTGTGTATCTTCTATCTGCGGTGCCCTAACCACTCTCAGTAACTCTGATGCTAGT
Cs119944p180	[A/C]	TCAGTGCCAGAGACTCACACATGATAAGGAAAGATGTCTGTTTAATCCTGTGAACCGGCTAGTTCTTGCTACGGGAGGGATTAACGGTGCAACTCTGGTT[A/C]CGAGTCGATTAATCCCAAAGATCAGCAAAGACGACCCTTTGTTTAGCGTCTTGACGGATGCGGATGTGGGTATTGATCCAACTTCATGTAGGCCAAAAAT
Cs12179p1061	[A/G]	GTGTCTAGTGTAAGTGACAGTATAAATGACAGTGAAGTGGGAACTGTCGGATAAATGATCGCATCGGTGAACGATGGTTCAGGCCTATGGGACAAAGATT[G/A]ATAGATATGACTATGGGCCAATGGATGGCCCAGGAACTCAGAGTCCTTGCGAAGGATTTAAGCCGACTCACAGAAAAGGAAACTCGAGGGAGATGGAAAC
CE_5557.237	[G/C]	TTAACCAAAGAGATCAAATCCAAAGTCACCCTCTTCCTCTTCAGACTCTTCCTTCTTCTT[C/G]TCTTCCTCCTTTGCAGCTGCGGCAGACTCAACTCCACCGCCACCTCCTGCTGCTGCACCT
CE_21585.112	[A/G]	CGAACCAAGAGGGTTTAAAGAATGTGTTTACGAAGAGTGGAGGGATGGTGTTTGGAAGGG[A/G]TGAGTATGGAGATGAAGTTGGCTGGAGAGTTGGGAGAGAGATGGAAGGAAGTGTGTTGAA
Cs107242p358	[A/G]	CTGCACTCGTTTGCGCTTCATGAAGACAAATTCAGGCTGTGCATTGTCAGAGTTGTCATCGAGATAGTTCGTTGGGACTTGATGATCAATGAACTGTCCA[A/G]CATACTTAGCATTCAAATAGCGGATACGCTCAACCGTTAGATCCTTGTCCATTAAGACACCTGGTAGAGAGTTGTTCGCCATCGTGTGTGGAACATAACC
Cs113935p1111	[A/C]	TTACTTATATACATCGCTTTTATTTATTTCCTGTGTAGAAGAAATAAAATGAGGGAAGCCGATGAGTTGTTTGAGAAAGTTTTAGGCATGTGAATGAAGC[A/C]TGTGTTGATGTATTCTTAACTGAGTTTTACAACAAGATGAAAAGAAAAATAAAAAGACATTTATGAAAGGCATAGATGAAGATGAAGATGTTGATATAGT
CE_5372.103	[G/C]	TATAGTGGAGGATGAAGCAGGCAGTCGGAAAATAAGGTGCATGTGGAAGGTGAGGGATTT[C/G]GGGTGCGGTGTTGAACTCATAAACAGGATCCATAAGGTTGCTGAAGCTTCTGGTCATTAC
CE_12163.326	[A/G]	GGGCCATGAGAGGGTTGCGGGGGATGGGAGAGTGTTGACGACGAGAGTTTGGTATTGGGA[A/G]GAAGAAGCAGAGGTGGTGAAGAAGAAGAGAACGGAGAAGATGAGGGTATTTAGGACTTTT
CE_13994.123	[A/G]	TGATTTGAGACCAAAGAGGGATTGTGTGTTGGCTAATGGAAGGGAACGAAGGCTGATGGG[G/A]GCTGTGGAACGACGGATGAATGAAGTTCCGACGATGGCGCTTGAGAGAGCAGTAGAAGCC
Cs102498p1144	[T/C]	TATGGGCAGCTTGAGAAGAATGGATGCAATTATGTTGGTGAAGACTTTGCAGTAACATTCTTCAAGCAAGGCAAGAAAGTGTTTACAGGAAAGTATCATG[A/G]TGGATTGTACTATTTGCAAGGAATTGTCTTACTAGGGGAAGCATCTGTGGCAAGAGCCCACGTGAATCTCACTAACAGATGGCATTCCAGGCTAGGACAC
Cs12422p1712	[A/G]	ATCTCATCGGGATGAGACAGTCTACACGCAGTAGGGCTTTGTCTAGGGGTTGAGCAAGGTGGATAGAGCTCAAGTTAATTGTAACTGGTCTGGAGGTTGC[G/A]GTTTGAAGGTTGGGTAGACTTAGCTTGGAGAGATTGAGGTAACCATTACTTCTAGGCGTTGAGGTCATAATGCCACAATTCTTCAAGCTTTTATGTAAGG
Cs112832p570	[T/G]	ACTAATCATTAAGGTATCTTGGTCTAACACTTTGACGAGCTGAATGTCGAAGAACTGGTTGAACTTCTTGACCTGCATCATTCACTCCTTCTTCGTTGTT[C/A]TGTGCACCATGGTTACCCGTGTTGTCATCAATCTCCTGTTCTTGATCATTATCCTCACCATTCTCAACCTGATTGTTGACTACTACAGGTCCATCTCCTG
CE_14464.490	[T/C]	GTTCTCGGGGGCCTTTGCTTTCATCTTATCAAACTCCTCTTGGTAGAGCAATGAGCTAGT[A/G]GTTGGTACACCCAAGAAAAGCCAAGCTAAGCCATTGAACTTGTAGTCATCATGTTTCTCA
Cs12089p2897	[A/T]	CTGATCTTCCAAAGGCCTTCCCCTTTGGTAATAGACTCCGATTTTAAAAGTGGGAATCTGCTGCAATCGAGTCTTTATGGTTTGATTTGGCTTGATCTGA[A/T]GAATCACTTATGGTGTCACAGTTGGGCTGACAGCAGGATTGAGGGAATGATTTTGGTTATTGATTGGCATTCGATAGGATTTATGTTAGTGATTTCGATC
CE_942.384	[A/G]	GAACGCTGAGGTGACCAAGAACGCTCTCTTGTGCATTCAGAGGCTTCTCCTGGGTGCTAA[A/G]TACGCTAGCTTCTTGCAAGCTTGATGGGACTTGCATGTTTCTTTCAGTATAGCGGAATGC
Cs120369p1428	[T/C]	GACCACAAGACTGTCCTCGACCACGATTGGTATAGTCTCTGTCGGAGGTGAAGCCTAAATGGGGTGAAGCATTTGAGCCAGCGTACTTATGTATCTTATC[G/A]TCAAAGTTGGTGAGTTTTATCACAACATCATCATAGCTCATAGGAAAGGTATCCATCTGACTCTCAATCACCGTGGCAATAGAATCATATTCCTGACCTA
CE_1219.294	[T/C]	CTCTCTAGTTGTCCTCGGTGTGTGGTATTCCGGTCTTCTAGTTCTTTCGACATAAACAGG[A/G]TTCTAAGGAAGCTTGGTGGGATTCTCTCATGCCTTTGTTCATTATAGAGCTTAGTTCCTT
Cs102327p824	[T/C]	GGTTTTGGATAGCTGGAGAACGGCTGGAGTTAGGTTTGGATGTGAAAAGTTTGAATGAGGAGATGTCGTGGGCATCAATGTCGACCGAGACTAGGAAAGT[A/G]TCGATCGACACCATGTGTGTTGGATCGCAGGTGGTGCGATGGGTATAAGCACTAGATGGAGGTGTCGATCGACACTGGAGAAGTTGTTTGTGAATTGGAG
Cs197209p320	[A/C]	GACGAAGAAGAAACAAAAATTGAAGAACGAAGCACAAACTATTGTAGTAAGTGGGCTGGGCCGTGTTTTTATAGAAAAAAAAGCCCTTTAATAGTCCCAA[C/A]TTGCTTTTGTTCAACTGAGTACAACTCGGGAATCGGGTTACTCGGATCTAGACCCGCTGGATACTCCAAAAACGCCGTCGTTTCTAGTATTTATCTTTTT
Cs105553p328	[T/C]	CCACTGACGAGCACCCAGGGCACCTGGTCATCGAAGATTCCAAAAGGGTATTTGCGTAAACTCAAAATGGGCAATTTCGTTAATTGGCGTGTAAAACGAC[A/G]TATAAACCGGTACCCCTCTCCTCCTTATAAAAAATTCCTCTCCTCACTTGCCAATTTCACCGTCGTCGTCGCGTTTCTCTTAAGCTTCTCTCTCTCTCTC
Cs106456p262	[T/C]	ACGTACAGTGTCTGTATGAGGGGATCCGCATGGAGCAAGAAAGCGATGTATCGAAGATAATAGGACGACCTCATTCTTAACTTGTAAAATTGACGAGCTC[A/G]CAGCTCGTCATTTGTTAGCTTATCATTAGCACGACATGTTAAGTCTTTTGTAGTCCGACCCTTTTTGTGCCCCGGCACCGAGTTTAATAAGAGAAATTTG
Cs110993p669	[T/C]	TCATAAGTGTTTCTTCTGTTGGCCAGCTTCCTTCAGGATACAATCAATCTTTACAACGACAGCATTTGGACCCAGAGGGATGTTGTTGAGATTTTGTCTC[A/G]GATTTGCGGAACACAAAACACCCTCAATAACAACTTCACCATGGACATTCCAATCATAAACTTTGAATCTTTCAAGTGACTCATCTGATCTTGTCCACTA
Cs120533p122	[A/G]	TCCTTAGTTTTCATAATATTGTTTGTTTGTATTTGGCGTTTACGTAAGAAAAAATATACACTCAAAATGTGTCAAACAAAGAATGGAGACATACATCGTT[A/G]TTCTTGATTCTTTTCATATCGTTGGCTACCATGTATATAGAGTGAGGAAGATGTCAAAGGCGACCGAGAATCTGAGCAAGACTATGTTGAATGGTGCGGG
Cs113941p239	[A/G]	TGTAGTAGGAGTCAATCACTCAGACTCAGGGGAAGCTACTAGGTTTCTCTTGACATTTTTAATTCGATTCGATCCAGATTTTTTTTTTCTCGCCGGAGAG[G/A]AAACAAAATGGAAGACCCGTTGATTGGTAGAGATAGGCGTGGTGGTGGTACGGATCGAGTTCGTCGATCAGAAGCTATCACCCATGGTACTCCGTTTCAG
Cs94013p227	[T/C]	AGCTCGAGTCCACGGTATTATATATCTCATGTGAATCCAGAAGAGGATGAGGAAGTAACAGATGGAGAAGAGCCACGTCTTGTTGTTCAAATGGATACAG[G/A]GAGTTCCATCATCGACGAGAAAACATGTCTTGATTTTTACTTTGACAAACCTGTGAGAGTAAGTCTGAAAAAAACAAATCTTCTTCGGACAATGTCTTTT
Cs102646p881	[G/C]	GCTTTCTCCATGTTCAAACAGAGAAAGGTACAACAAATTACAAAGGCTTCTCAGCTTCCGTGATCTGTTTTGTTTTAATTTGTTGTCTCATCTCATCTTT[C/G]TTCAGCTTGTCAAGAGGCACGCAGCTGAGATCTTCACATCTGTGATCGTTTCGACAGTATTCTCGCTCTACTCCACTGCTCTTGTTGGACGTTTGGTCGG
Cs31576p414	[T/C]	TCATGAGACTCATTTGGAGCTCCGTTGCCTTTCAGTGAGTTCTCAAGAGAAAAAGAGCAGCTGCATCTGGTGGTAGGAGCAACAAGGACGAGACAATATC[A/G]AAAGAGGAGGCTGGAGATGAGACCAAACTCATATATAACATAAACCGAGGTTGTCTCTGAAGATGTATTCGCATTTACAGTCTCTGAACCAAACCCTCCC
Cs190458p700	[A/G]	CACCAGCAACACCGGATCTGGTGGCCTTGGACAAGAAGAACTCACCACTAACAACATAACAATCTTGACAAGAGAAATGGAGATGGGAACAAGGGTCACC[A/G]GCGTCGAAGATCTACCGACAGAAAAAGAGAAACAGTCCTTCGTGATCCTTGGACGGACCCGAGATAGGCGAGCAACTTTGATTAGGCGGCCAGGAGGAGG
Cs101738p177	[A/G]	CTGTCTATTTTTGCCCATGTACTTGTTTGTTCTTTCACGGCACAATCTCCCATAGCTCTCAATGTTCTCGTTATGAGGCCTCATGTCAAATTTGTTCTTT[G/A]TCTTCCCTTCTACTGACATCTTTCCTGAAAAGAACATTGTTAAAGACACAACTGTCAAACAAAATCAGGAACACCTCTGGAGTGTAAATGAACAGACCAA
CE_15204.332	[T/C]	ATTGATTTGAACATCAGTAGCTTGTCCTGTTCCTTTAAGTCCCAAAACACTCACTCTCTC[G/A]ATCACCCATCCTTTGCTCAACGCAAACTTCCCTTCTTTAACTTGTGACCACATCTTCACA
Cs196712p213	[A/G]	ATGTGCTCTCTGATGGTTAGAGCGAGAGTGATGTACTCTCATTTCTGATCTTGTTTTAGAGGTGAAGAGCTTGTGATATGCTTGCCTTCGTCTATGGTGT[G/A]TACTCGTTTGGTTTATCAATAAAGGAGATAGAGGTTTGTTATCATTACGAAGTTAGCGATATCTTAATTCTAACATATTGTACAGACATGTCAAGCCGGA
Cs107599p447	[T/G]	GACAATGTTCTTTGATCATCACTTTATCTAATTAAATTTAGACTTTGAGAATGTAATTACGCATCGATTGCTCATTATTATGCTAAGTTTGGGTCTTTTG[C/A]CCCGCCGATAAGCGCAGTTATGGTTTCATCCAGCCTCTTGTTGAGTGTTGACTCTGATAAACCATAAGTGGACATATATCCCAAAATCTTCAAACATACC
CE_19771.557	[T/G]	GGCCTGGGTGGGGAAGTAACGGATGACATTGGCGGTGTTTCCTCTCCATAGAGAACCAAA[A/C]CCTTCATCCTTCACTGTCCTGCCGAAACAGTCACCAATACCCTTGTATGGTTCAGAGAGC
Cs11936p3273	[A/G]	GATGTTATCATGATTTCAAATCGATTTTTGAAAACACCGTGGCTCCACTCAACTCATCAAGGAACTCCTCAATCACCGGTATGGGATAGCGATCAGGGAT[G/A]GTTATCTTGTTCAAGACTCTGTAGTCGACACAGAAACACCATCCTCCATCCTTTTTCTTAACCAGTAGTACCGGACTCGAGTAAGGACTGATACTAGGCC
Cs111680p619	[C/G]	GAAACAACCTATCATTACACTCTTTACAACTGAAGCAGAGTATGTAACAACATCAGTATGTGCGTGCCAAGCTATTTGGTTCAAGAGGGTCTTTAAGGAA[C/G]TGGAATATGGAGAAGAAAGCACTATCATCATGTATGAAAACACGTCGACGATCAAGTTATCGAAATATCCAGTCTTTTATTGAAGATGCAAACACATAGG
Cs110524p280	[C/G]	GAATCGTTTGGGTTAACTGCTACTTCGGGTTTGATCTTGACTGTCCTTACGGTGGCTACAAGATGAGTGGCAATTGTCGTGAAAGCGGCTTGGACGCTCT[C/G]GACAACTTTCTACAAACCAAATCCGTAGTTATGCCTCTTCACAATTCCCCTTGGATGTAACAAAATTGTTTATAACAAAGAGCAAACTTAAAGAATCAAA
Cs197791p423	[G/C]	TCTCAACCAACAAATCCGTACTCTCTTTCCCGGCGGCGGCTTGTACGGTCACCAAATCAACGGTACCAGAATCGCTTATCGGATAATCAACGAGTAGATC[C/G]GCTATAAACTCCGAAACAGATTCATGATCCAACTCCAAAAGACTCTCCTCCTCCTCTTGATTCTCATCACTCATCAGTTTACTCTCAATCTCTCCGATCC
CE_15632.402	[A/C]	GGCAGGATTCATGGCTGGTCCAGTGTATTTAGACCCGGCGACAACAAATGTGATGGTTGC[C/A]AGAGCAAGCAAGAACGTCTTAGCGAGCATTCTCCGTGGACCCTTGAGGATAATTAGCAAA
CE_12709.147	[T/A]	CTCGCCAAATACATGGCTGAGGAAGACGATGATGACTTCTAGATCTGATTCAAATTCTAT[A/T]TGGCTGTTAACTACTTTTGTTATTTCGAGACATCTCTGCCTTTTGTTGTTGTTTTGCACA
CE_5924.294	[G/C]	GAAGAACGAAAAAATAATTTAAGCGGAATCTTCGGCGTGAGAGTTTTCCTTTTTTACCCT[C/G]GGCTGTATCCCGTAATAACCAACGTACCACTTGACGAACTTCCTCAGCCCCGCCGCTAGA
Cs121750p364	[T/G]	GGAGTAGACTTTTTCTTTCTTATTTTTTTTTACGATCGAGTTATATAGTCATTTTCTAATATAATTTTTTTTTCAACTTTTGTAGCTCCCAAGATAGCAT[C/A]GGCGTTGACAGGAGCAAACACGAAGGAGGTGATGGATTTCTTGCTAGCTACCGGAGCTTGGCTACACATGGGAAAACAAAATGAAAGCTTGGCTAAAAGT
CE_13953.176	[A/G]	TCAGACACACTGGAGTTGGATCAGCCGTTGAATACGCGGTCTTGCACCTGAAGGTGGAGA[A/G]CATTGTGGTAATAGGACACAGCGCATGTGGTGGAATCAAGGGGCTTATGTCTTTCCCCTT
CE_6109.404	[T/C]	TGCAGCTCCCTGAGTCTTTGGACCAAACTTAATGTAAAACAACTGAGATTTAACCTACAG[G/A]TACACAAAAACAGACACACTTTCGTTGTAAGAAAGAGCTAACTCTGACAAAGAAATGACA
CE_21959.464	[A/T]	TAAAAACTCAAATTAAAATTACAGTGAGAGAGAGACAAACAAGTGAAGAGAATCTCAAAT[A/T]TCTTCTAATTAGAGAAGAGAGACTCGTCAATGTCGATTTTGATCTTCTCATCGTTCTCAA
CE_9237.388	[T/C]	AGTATCGGGGTTACGGTGTCGTTTAGCGTCGTTAACGAGACGTTTCACGATGCCTCTGTA[A/G]GCAAGTCTCCTTGCGCGCTCCATTGGGGTAGGGAAAATTAGGGAAACGGGGTTGAGAGTA
Cs119667p2329	[C/G]	ACCAATGAAGAAGCTAAAGCAGGCTGATGGTGATACAGCTCCCAAGAAGAGGATAGACGTCATCATGGGTGACTCGCACCTTTTCCGCAACTCGATCACA[C/G]CAATAAAGGATCACCAGCAGAAATTCACAAACCCAGAGCCCAAGCGAATTAAAGTTACTACAAGTGACTTACCCGAAGTCACCTTCTCGGAGAAAGAAAC
Cs11818p1201	[A/G]	ATACCCTGCCAATAGAAAGAAAGTTGAATGCGCTTCAAAGTCTTGAGAACTCCCGAATGACCTCCAAACTGACTGTTATGAAACACCTCCAAGAGCAGAG[A/G]TATGAACTTAGAATTAGCAGGTATCACCAGCCTATCTTTATACCATAACTTGCCATCCTTAAGAACATATCCCTTTTGAGCCAACTGCAAGTCATCAAAC
Cs119901p1857	[A/G]	CGCAAGACGCAGTTTCCTGTGCATTAAAGGAAGCCCGAGGTAGCGAATGGGAAGTGAACCAATATTGAAGCCTAGAGAAGTCATCTGAGAGGCTTCAACT[A/G]GGTTCACTCCTGCTACGTATAGGTCTGTCTTGCTTAGGTTCATTTTTAGCCCGGAGTAGTTGGAGAACTCCTCAAGGGTTTCCGCAACTTTAGCGAGAGA
CE_3109.507	[T/G]	GCCTTTACCGCTCGGTTGACTTTGGTCCACGGTCGCAACCAACTGAAAGTTCTTGACAGA[C/A]GCAACAGTTACTCGTCCATGGAAATTGAGACACCAGCATTGCAAGTGCTCGTGCCATCTC
Cs92557p1277	[A/G]	TTGTCTCGGACTCTGACTTTCAGATCAATGTTCACTGGCCACAGACCCGCTGGACGCTCTAGAGACTTCACTTGGATCCAAACTCTTGGCTTCCTCTTCA[G/A]CTCTCATAAGTTTTCCCTTGAGGCCACCAAAGTGGCCACTTGGGACAGCAGCATCGACCATCTCAGATTCTCTTTCAACGGCCAAGATTTAGTTATCCCT
Cs112365p580	[T/C]	GTCGGCTGATTATCATCGAGCGACATCTCTTGTAAAGCTCTGTCCAACGCTTACTCCATTACTTGCAGGTCTTCTCCACTAGTAGGCAATGAAAGATGAC[A/G]AATGGATTTGTGAGGTCTACTTCTGGCGGCGTATTGTATCTGAAGAACTAGGTTAAACTTGTCTCAAATCTTCAAAGATTTGGTGAATATTACGAAATAA
CE_25237.539	[T/G]	CTGGTGCAATCCCTGGCGAAATGTCCCGACTCGCCACAGCTGTAGCAGCTTCCACCGCCT[C/A]CGCCTCCTCCACGACCTCCTCCTCCGTAGCCTCCGCCACCACCGTAACCACCGCCTTCAG
CE_Repeat-30838.687	[T/G]	CTCTTCCTCTTGATGTGGTGGCTTTTAGCTCCTATTGTCATGTAATGGTGTAATGTCGTT[A/C]TCTTAAAGAAAATTTGGCACCTTTTGTAATGTATAAACGAGTTCTGATATCTCTCACAGT
CE_26333.213	[A/G]	CAACTTTCTACACACATACACAAACGAGCATGGGAGCCTTATCATTGTTCTCACATACAT[G/A]ATAATTATTGAAAACTTGAAAACATGAAAAACAACATTGTGAACATCCTTCACCCGTGGT
CE_9985.195	[A/G]	AAGTGGGTTGTAAGGAGAAGGAGCATCAGATCCATAGACATCCCATTGTCCTGTTGTGTT[G/A]CCCAAATCTTCTAAATCAAAGTAAACACTTTTGTCTCCATACTTAGCCACCACAGCACCA
Cs146158p258	[A/G]	GGATGCAACTCAAGTAGTAGATCAGGTCTCGACCCGTTTTTGGAACCAACATACACACTGAAATCTAGATACATCGGAATACGAGAACCACCGCTCAACC[A/G]AATCACGTCCATCTCTTTCTTAGCAAGCTGATGTCCGATGAAGATGGAGAAGACGACTTGGTTCAGTTCGATCACTTGCGGAATAGTCTCACAGAAATGT
Cs108371p419	[A/C]	TTTGTTTCTTTGCACGGACTTCAAAAATGTTAAATTATTATTTAATTCGTATTTTTGAAATTCTTTTGTATGCATGTATCAATTAATTTACACATGCCGA[A/C]GTTTTCGTGTTCACTAGGAAATAGGAATGGGCACAATTCCCGTTTCGTTTCTGTTCCGTCCCGTACACTTCGTTTAGTGTTTTAGTGGGATGTGACATTT
Cs121892p559	[A/G]	CTAACTCCCGAAGTGGATGATTGCGGTACCAACAGTTGCCCCCCAAGTCTACCGATCTGATTAGTTTGGAGGACTTTTGATCTCCAATCGATCATTTCGG[G/A]AAACTAAATATCCCCCGTATCCCATGATTTGATTGTGGTAATGATGGGTTTTACTTCCCGAGAGAGCCTTGCGTATAAAGGTAGTCTTCTCCCTTCTCTT
Cs106348p2373	[T/G]	AAGAATGCTTCTCCAACCGAAAGAAGGACAGTTAGACATTCCTGCCTCCAAAAAGTTGTCAAGAGGATAGTACCTACTTTTCATGAGCTTTGACAGAAGA[A/C]AATCTTCATCTTGGAGCAATCTCCATGCTTGCTTGGCTAAAAGGGCTTGGTTAAAAGTTTTTATGTCCTTGAACCCTAAACCTCCTTTGAGCTTGGAAAG
CE_9342.521	[A/G]	GCAGTGAAAGATTCTTGATTGGCGTTTGTGTGGTTCTAATTAGCAGAGAAGAATGGGGGG[A/G]AAAAAAGATGGGGAAGAGATCAAATTTGAGATAATACAATCTTCAGCTTGTGGATCTTAT
Cs103659p328	[A/G]	TCTACAGCGTCAAGGTATAGAAGAACTCCATCACAAAAGACTCCAGTTCCCAGAGGTGGCATTGCAATGGCAAGGAACACTAAAGATGCTGCTGCTGCAA[A/G]CCCAAAACCTGTGAAAGAATCGGGAAGTGTTCACGATGATAAGTTAGTAGAGATGATAAACACAACAATAGTGGATAGAAGCCCATCTGTGCAATGGGAT
Cs12274p428	[T/C]	ACTAGCACCTCGGTTGGTTCCGGATGAGGAACATGAGAAGGTTCTGAGGCTGAATCTACATGGATTGTTGTTGCATCCGGTACAGGTCCTGAGGAATCTT[G/A]GTCAGGAACAGTTGGCTCTGGATTGCCAAGATTGTCTAAGAGGTACCACAAGCTTAATGCAATGCCTGATGGTGAGCGAGTCAGCTCCTTGAGACCTTCC
Cs114122p241	[G/C]	TTGCTCCTCTCCAATTTCTTCAGGCCTAGACCCCTCGTGGACTGAATGATCATCGCTCTGGCTTAGATTGACTTTCGATGAGCCAACTTCGATATCAGAA[C/G]TTGGACACTTATCTGTGGAAGCCATATCTCTGGATAAAGGTTGATGCACTACAGCTACACCACCACTACTTTCAGCTTTGCTTTCTTGAGATGTAGGAAT
Cs100154p315	[A/C]	GAGAATTGTCGAGAGACAGTATCGAGAGTTACCGAGAATCAGTATCGAGAGTTACCGAAAATCAGTATCAAGAGATGTCGAGAAACGGTACCAAGAATTG[A/C]TGATACTTGGTATCAAGGAATGCCGATGGATGCCGATACTTGGTATCGAGGAATGCTGATGAATGCCGATACTTGGTATCGAGAAATGCCGATACTTAGT
Cs101311p1072	[T/C]	CCTTTGCAGCTAGAAATGGATCCTCCTCCTCATTAGGCACTGATGGTTCCATCCTCTCTGACATCACATTCAGATGCAAACCTCCATGTTCTCTGACATT[G/A]CATTTATCAGCCTCTGCAGCGACAAGAAGGTCAGAAAAACCTAATCCCTCCAGGTAGCCACCACTCTGCTGCTTACTTGGGGAGGAGCTGCTACTTGGCT
Cs11921p1689	[A/C]	AACCACCCACTGAGCTGCCTCCCAAAAGGATGATTGAGCATCGAATACCCTTGAAAGAAGGCACAGACCCTATCAATGTGCGTCCCTACCGGTATGCCCA[C/A]TTCCAAAAAGATGAAATCGAGAAGCAAGTTGCGGACATGTTACATTCGGGGATCATCAGGTCAAGTTCAAGTCCGTTCTCGTCTCCGGTCTTGTTGGTTA
CE_3859.385	[A/G]	GGCGTCGCTAAATCTCATCACGGCAATCGACAAATTGCCTGTTATCTCGACCGGATTCGA[A/G]CTAGTTGGTATCTTGTTCTCTACGTGGTTCACATATCGATATCTCTTGTTCAAACCGGAT
Cs103808p1260	[T/C]	GCATAACACACGGTTCCTCTCATGCTCGGTGTGCTACTAACTCCACAGCTCTTAGCTATCTCACCGCTCACCGAGTCATGACTATTTCCTCGTCCTCTCG[A/G]CCACCTTTCACCACTTAACCCATCTAACCACCATTCTATGCTGCTACCACTACCACGCCTCCATTGACTCACACTAGTACTCCCATCATCACTACAAAAT
Cs103696p414	[A/G]	GTAATGTTAAAAACGCTAGGAAATAGATAAAATGTTAACATTAAACAAGTAGCAGCATGGGATTGACTTGTAATTCAGTTGAGAAGATGTCTCAGCATGA[G/A]CGAACACACATGAACTTTAAATCTTGGTTCAAGAAAAGAAATTCACCTGCAAATGGCCCTTTAGAAAGATCAACTAGATCTCTCAAAGCAAAAAAATCAG
CE_15818.458	[A/G]	AACATCCTTACCCTCCTCAAATCCACTCCTCATCTGAGCGGCAAGAGCATCATCGGTGGG[G/A]AGCTTGAGGTCATCCTTAGTGCCACCACTGTCGGTCAAAAGGCTAACAAAGCCATCCTCA
Cs121709p859	[A/G]	TGTTGGTCTTAAGAAGAGAGATTGGTGAGCGCACTCGACCACGCACTCGAGGTGACAAACGGTCGAGTGCTGGTTCGAGCAGGGGGTCGAGTGCTCATGC[G/A]GAGAAGAGAAAACAGCCTGTTGAAGGTGATTCAGAGGAAACTGAAAGTGATGAAGAGATGGAGGTTGATCATGAACCAATACCTGATGTTCAAGAACAAG
CE_25856.129	[T/A]	ATAAGCAAATTCGTTTACACCGATCATTGCTGAGACAACTTGGGAGACGATATAGAAGCT[A/T]CCACCTAAGATGATCACAATGAGAACAGCGGAGATTTGGGTTCTTGAGGAGTTCGAAGAT
Cs12350p1043	[A/G]	CACCTGGTGTAGACTACGACGAGACTTTCAGCCCTGTTGTTAAAGCAGCCACCATCTGTCTTGTTCTTGGCCAAGCAGTCGATCGAGGGTGGGATCTCCG[G/A]CAACTTGACATCAACAATGCCTTCCTGCAAGGGAATCTCGACGAAGATGTTTATATTGCACAGCCGGCTGGCTTTGTTGACCGTGATAAACCCGACTACG
Cs116702p274	[T/G]	CTTAGTTTCATCTTCCGCAGAACCTATTATTGACGACTCAGTAAATTACTCATTCAAAACTGTAATGAACAAAGGTACAAAAACTTGTATCAGAAGCATA[A/C]CATGAACGAACAAACAAACTATAAAAAGGTATTATCCAGCAACATCACCATCACCATCATGACGATGAAAATATATTATAAACCTTACTCATATAGATAC
Cs57393p158	[T/C]	AGCAGCTCCAGCATTTCCTGAAATGTATAATACAATAACATTGGAGATGAGATAACAACTTTTTAAAGAAAAGAAAACAAAGACAATAGTAGCAGCATCC[G/A]CAACGCTTACCATTGGCAGGAGCAGGAGCAATGGCAGGAACAGCAGCAGGAACATCTTCATCCTCTTCTGAGGAGGAGTAGTAGTCACCATCGTCCTGGT
CE_5744.268	[T/G]	TAAAGTCACTCATAGAGTAACACAGACTTATTTTATGTAAAATACACACGTGTTTAAGCA[C/A]CAATGGTTTTGGTTGATTAACATGGGAAGTAACAGATACATCGGTGAGCTGGGAATTTAT
Cs12344p1378	[A/G]	GCATCGGACTCGTTGATAATTACCTCTTCTGTTGCAGCAACTCCCTGTTGGATGGGAGTCGGCTTTCCGTCGGTTGGCGATGAGCTGCTATCGCCGACCT[G/A]GTGCTTTGGTTGCTATAACTTCTTCGCCGTGTGAATCTTATGCTCAATCAGAAAACACGCTCTTGACGCATTGGAGGTACGTCGACGGGACCGCGTTCAT
Cs100320p394	[T/C]	TTCTATTGGCTTAACTAGGATTACGAAAAAGGCCAGCTGTGCTGAAACTGATGACATTGGGAGGACTTTCGACCGTGGTGAAACTGTATTGCTCAGTTTC[G/A]ACATCAGGTCCGAAAGATTCTATCATGTCCAAGTGCCATGAATCGAAACTTCATGGTGAAGTTTCATGGTGGAATCTATCATGTCATGAATCGAAACTTC
Cs123947p406	[T/C]	TACACAGCATTAGCATCAAAAAACACACCGCAGGGATAGTCATCACAAAGTTTAGAGACCGACAGTAAAGATTGTTGGTAAACTACCTGCATTCGTGGTG[A/G]GTGTCGTGGAACCAACATGAGTAATGGGAAGATGAGCCCCATCACCAACCATTACAGTCTCTGGGCCATTGTAGGGTGTAACTGCAGACAACTGATTTGG
CE_10504.542	[A/G]	GATGACGGCAGCTCCAAAACTCCTAGCTGGATTAATTCCGGTGCCAGTAATTGGGATAGT[A/G]GCTAAATGAACCATGAACACGGAAAATCCAATAGGCAATGGTGCTAATACAGGAATGTGA
Cs102175p671	[A/G]	CCGACATCCTCCACGTACGCTTTGTTCACCATCGTTATGATAACCGTCTTGTTGTTTCCTGCCGCCGCCCTAACCAGCGCCGCCTCTAGCTCATCTACCG[A/G]ATACTCAGTGCTTCTCTGTCACCAATTAAAAAAATATTTCAATAAAAGTCTTCCTCCTATGTATTTAGTCTACATTACAATATATATTTATGAATCCAAT
Cs101788p776	[A/C]	TAAAGGCTTGTGGTTGAAAGAGTGAGGAATCCCGCAATGAAAGATGTCACCACGAAAATATAAGTTGATACCCACGAAACCACAGAAGATAGCATAGGCA[A/C]AGAATCTGCAGTGAAGTACAACATTTGAAAATCATTGGCAGAAGCAAATAACAGAAAGAACAAAGTACGCTTGATATCAGATATAAAGTGGTTATAACAC
Cs188957p584	[A/C]	ACATCGAGAACAGAACTTTTGAAGTCCGATCAGATGCCAAAAAAGGATCTTGACCATATATTCTGAATATGGGACGGCAACCACCCTCACCATCAAAATC[A/C]GGAATCAATCTAAGATTGACACAGTCTAATGTAAGGGCACGTTCTAGAGGTGGCCACTGTGACTCAACATCCCTACTCGAAATGTACAGAAGAAACCTCA
Cs101507p1028	[G/C]	TCCCATCACCATCAAGTCTACAATTATGCCACTTCCCCATCTTCTCACTACGCTTCCGCTTATGAGCAGTCATCGTCTCAGTATGAATACCACTACAATA[C/G]TCATCAGTACGAGGAGCATGAGTACCGTTACAATTGATCTCTAGACATGTAATAATGTCTATAAAGGTGGCTTATGAGTGTTTAACTTAAACTACTCGTT
CE_8596.163	[T/C]	TACTGCCGTTGAAACAGCCTAAACAACCATATCGGAGAAGATAACATATACATATGCGTG[A/G]AGGGGTGGTCATCTTCCATGGTGTTGTGTTCCTTATCTTCAATAATTGTCATGTGTGTGA
CE_Repeat-34367.556	[A/G]	TAATTATTATAARCCAACAAAAAGCAATTTTATGGAACCAGTCACATTACAACAACCACG[G/A]TCCATTCGATTCAACACTCTTTAGAATTACAAAACACATTATGTAAGAATGTGAAAGCAA
Cs102712p359	[A/C]	GGCTTCCACTTCTGAATGAAGGGGTGACAAGCTACGACGAGAATTGGATGCACCCACAATGGAAAAGTCCCCGTCAGGGGAAATGCAATGCCAACCTCTA[A/C]CGATAAACTGGTCAGTCCCCTTCCAAGATCCATCCACAAAACATCGATGTTTGGTTCCAAACCTATCAGTGACAGCCATAGTATTAACCGTAGGACCAGA
Cs16814p574	[T/C]	TCGTTGCTCAAACCCCTTCTCCGTCCGAGCACGGTAGCTTTGGCTACGATAATTTCTCCAAATGTCAGCCACCGGTGGATTCTCCTCTTTTAATGGTGAC[G/A]GAGCTTATGGATCTGAGAATCCTGCTCTTCCTCACCTAACCAAGAGTTTTCCTCTGTTTCGAGTTTCCTCACGCGAATGATGCTAACGGAATTGGCGGTG
Cs108223p214	[C/G]	TTCTAAATTTTGGTTTTCTCCTTGTTTCTTTGGTTAGTTTGGAGTCAGGTGAGCTTGACAAGTTGTTTGTCAACATGGAGCGCAAGACGATTGACTTGGA[C/G]CAAGGATGGGACTATATGCAGACTGGTATTACCAAGCTGAAACGGATTCTGGAAGGATTGCCTGAGCCACAATTTGACTCCGAGCAGTATATGATGCTTT
CE_4261.534	[T/C]	GTTCTTTTCAGATGTTATCCAGGTCCATGGCAAGTACTGAGGAGAACAAGGAACAAATAC[A/G]TATGTGTTCATCAACAAGAATCCATGCCGTCTCTCAAGGAAGTTGCTCTCGACATTCTTG
CE_17104.453	[T/G]	TACTTAGGTTCAAATGTGAAAAATCATAAAAGACTTACACTTATTAGGAGAATAAAGCAA[C/A]GAAGTTATAGCTGAATTCTGCGCAAGGAAAAGAAAGGAACATAGAATACATGTATAAATA
CE_8041.112	[A/G]	GGAGCTGCTTTGAAGCTCCATCATGCGGCAAAAGTCTTCGAAGCAAACAAAACCGTCGCC[G/A]TTTCTATCAACGGTCGCTATCATACGCACACACTCATCTAACGTGCACCGTTCGTCACCG
Cs118638p186	[A/C]	CGCAGTATATTGGGTTAGCTCTCTAATTAGCTCGGTTTAGTTTGGTTTTGGTACGGTTCAGTTCGGTTAAAATGTTCAATCCAAATCCAAAAACAAACAA[A/C]CAAACAAAAAAATCTAATAAAACTTGGTCGACGTAACCTCACTCTTTCAATCTCCGATCGACGCCGAACTTTCCTTACCCAATTTCGCCGGAGAAGATGC
Cs104482p485	[T/C]	ATACTCCGGCAGTAATAGACTTTTTCATCGTTGATTTTTCAAGAGACTCTTGGTCGATCGAGAATATGCCTTGTCTTAATGAGGCATATATCCATGTTAG[G/A]TCTTTCCCTGATATTGAAAAGTCCAAAACATCTATTTCCAGGGTCTTGTCCCTTGAGTTGTCTATGACGACCGAAGAAGTGGTAGCTCTCTAACTCTTTA
CE_1198.87	[A/G]	AGGTTCTTGCCGGTCCAAACTTTGAATCAGAGGGTCTCATCACAGCTGATCTTGACCTTG[A/G]TGATATAGCAAGAGCCAAGTTGTACTTCGATGCGGTCGGACATTACTCGAGACCAGATGT
Cs113901p665	[T/G]	CTTGTTTCCTTTCGTGTTTGTTTGTTTTACATTTCAGGTACAACCCGAGTACCCACCCGACCCGTCCCTCGATCACCTGAATTGAGTTGACCCTCGTGTA[A/C]TCACTCGGTCAACTGTTTGTGCATGCAAACACGGTCCAAAGGTAGCAAAAAATTGAGTCATTTCATCGATAACATTGACAGACCTCGGCTGGTACGTCAA
CE_20648.80	[T/C]	CTTAGGGTTTAATTGTGGAGAAGTGGAACTACAGTTAGTTTTGGGTGATAAGAAAGTGTC[A/G]TGAATGTCTGTATGCTTCTGTTTAGCTGGGATATCTGTTTAAAATTTTTATGCTGGATTC
Cs112501p2229	[A/G]	GTCTCTAAGATAGTGAATGTGGTTCCTCGCAGCTCTTTGGGAGGCAGACTTGTGGAAGACAGCTGTGTTTCTGTCTCCAAGATTCATCCAAGTAGCTCTC[G/A]ATTTCTGACGAAAGATTTTTTTCTCTGCTGACTTTAGAAAATTCCATTGCTCCCTAGCTTAATGTTCTTCCCTAACTGTTTGAGCATCCGGGTTAGAGAG
Cs101606p293	[A/G]	GATTGAGAAAGCGGTTAAGGTGTTTGAGAGATTACCTCGAGAGAATGTGATTACTTGGAGTGCCATGATAAACGGGTTTGCTATACATGGACACGCAGGT[G/A]ATGATATTGAGTTTTTTTTTGTAAAATGAGGCGGGCTGGAGTTCAGCCTAGTGATGTTGCTTACATCAATCTCTTGACTGCTTGTAGCCAGGGTAGGTTA
Cs102531p646	[A/C]	TTTGAAGCGAACACCAAGGCGAGAAACTACTTACCAACTTCCATGGCATCTTGCAGGATCTTGATTGCCAACCGGATGGCTTTGCGCTCTGCAGACGAAC[C/A]ACTTCTTGACACGGTCTCAATAGGAACTGAAGTTGTGTTCTTCCCCTTGTCTTCTTTGCGTCGTGAGACTGAAGAATTGGAACAGATCGTTGAGCCGTCA
Cs102564p1077	[T/C]	ACCACACATATTCACTTGATTTCTACAAATAAGAAAACTCTCCGCAACAGAATCATTAAAAAGAGATGAAGCAAATGATAATGAAATCTACCATGTTTGT[A/G]ACCATAAGGATGCTTGCCCACTTCAAGCATCACTGCAACCTCACTTCCTGACTCTGCAGCTCTCAAGAACTGAGCTTCTATCTCTTTAGCAACTTCAGGC
Cs93024p952	[T/C]	TATTTCCACCCTAGGCGAACCTTTAGATCCTCTTCTACGAGTCGGGTGAAATAGCTTTGAAGTTCTGACCCGCGGAAGTGTTTCAAAATTTCCTGCCAGT[G/A]CGGAGCATTCTGCCCAACATCATAACATATAGTATCAGTTACACGAGAGACGCATAAGGAATGTTAATCCTTCAAGAGACTACAACGATTACCTCGTATC
Cs103975p618	[T/C]	TGGAGACGATGCTTGGATGCAGGTAACAGCACTTTGACTACTTATTCTGTTCCAAGTAAATTCAGATCCATACATCAACACCTTGACTACCATCACAAGA[G/A]CCCCGCCCTTAGTGTAGGAGACTGTCTTTGTCTTGTTCCTAGAAACACATATAGTTGGAACAATAAAAGGCATTTTCCTAGTATGTACAAGTGTAGCATA
Cs104351p583	[T/G]	TCCACCTCTTTTTGCTTCAGCCTCCGCGAAGCCAGGCATGTGCGTTCTCTCTGCTCCTCCTCTCGGTCATGGCTCTCCTCCTCTGTGTCTCGATCTTCTT[C/A]TTTTGCTGCCCTCTCAGCTAGCTTCTCAGCCCTTTCAGAGGCTGGTCTCTTTCCCCTCGCCATTGCAGCTCTGCCTCTCAACCTAGAGGATTGGATCTCC
Cs104681p524	[A/G]	GCATATCTATCAATCTTCTTAATTTTCTGATGAAAGACATAAGGAAAATAATTGTAAATCAACACCATTACAAGCAATGGGCAACATTTTAAGGCTCCAT[G/A]TTTTGTAGAGTAACGTCGTCTGTGGTGTTTGCCTTCGGTAGGACTCTTATGAGTGCATTACTTCTATTTAATTGGGCCAATTCTTTTCTAGCCCAAAACA
CE_14064.171	[A/G]	CTGAGGAAGATATTCTCCTAAGGGAGGAATTGGATAGTTGGGCAGAGGTGTATGCGGACC[A/G]GCTAAAGGTTTGGTACGTAGTGGAATCAGCAAAGGAAGATTGGGCTTACAGTACCGGTTT
CE_18390.484	[T/C]	AGATGGGTGCAATGAAACGGCAAGGTGGGCACCATGTTGCAGTGAAGTCAATCACAATCA[A/G]TTTCTTGGATTCGGAGGCGGTCTTAAGCTTCTCGTTCCATTCCTCGACGTTGTGGCAAGC
Cs110996p160	[T/C]	AGTTATAAGGCGGAGTTACGAATCGCACAGAGAGATAAGATACGAAACCCTAAAAGAGCTTCTTCTTCTTCTTCTTCTTCAATTTTTAGGTTAAACCGAG[A/G]AGGCAAAAGCGGCGCATCTGAATCCCAAAAACGAGCATGGAGCGGAGGAACTGGCCTAAGTTTGGTGACGCTGCTAATGAGGAGGCTGGTAGCCATCTCA
Cs197392p174	[A/G]	AATATTGTATCCCTACATAAAAGAGAGGCCAATAACACATGAAAAAAGACAAACTGTAACCAACTAGTAGAAAATCCAATCCAATATAAGAGCTAAACCG[A/G]ATAGAAGAGAGAAAGATAGAGAGAAAAGAAACGCGGAGAAGCTGACCAGCAGACTTCTGGAAAGTGACGAGCTTCTCGACAAATCCATAAGGAGAAAAAA
Cs120678p264	[T/C]	ATATGACAAATTCATAATTTTTCCGTGTAATTGACCTCCTTAAGTTTTTATCCTGGGTCTGCCACTGGATTCGTCTAAAGACCCTTTTCTCCATATAAAC[A/G]ATCTCATTGATCGTAGTCCCAACACATGGCGGATGGATCGGCTTGCCAAATATTTTAATCATGTTTATGTAGCCTTGGTAGGGGCTATACCGCTTAGTGT
CE_Repeat-31587.702	[A/G]	GTAAGGAAGGTCAAGAACGTAAAGAAGGAAGTAAGCCCAAGTCACCCCAGAGATCCCTCC[G/A]AAGAAGAACCCTCCTGTGAACTTAGCCCATCCCTCAGCCGTTTGAAGCTGGTCAGGCTGC
Cs112355p302	[T/C]	GCGGTGTTATTACAGCTGCCGGATAAACCTGAGATGGAGATTTGGGTTACGAATAAGATTGAGCCAGATGCGGTGTCGTGGAGAAACTTCTTAAGAGTTG[G/A]AATGAAACCTTGTGTTCGGTCTTGCAACTTCTTGATTGACAAGGAAAATAAATTCGCAGTTGTTTTTGATAACGACAAGGAAAAGGGGTTTAAAACCATT
Cs15186p639	[T/G]	CTTGCCATAGAGACTGCAGAACCTCTTTCTTCCTACACATGATCACAAACTGAAAAATTAAACCTACTTGCCACTTGCAAGTTCTTGCTTCAACATATAC[C/A]TCGACAGAATATGTGTGACACAATCATGTAAGAATTTGCTTCTGTTATTTGGAGAGCTCACCTCCACACTTTGTTTGCCGAACCACGTTCCTATAAGAAC
CE_19981.128	[T/C]	CAACTTCGATAGTTTGCTCATCTCTTCTGGATGGGTCATACAATACTGCATATGCTCCTT[G/A]AGTATAGGCCCGAACTCCCTGTCAAGATTGTATGCAATGCTAAACCGATCTCCAAACAAA
CE_Repeat-33466.321	[T/G]	GTACTGCAGCAGACTTGAAATGCAAATTCATTGATTCATCATAACTGATTCTCAGAATCA[C/A]TAGCTTACAAAGCATTAACAACAACACAATGTACATAAATCATTAGAAGTGTTCACAGAA
Cs133331p424	[A/G]	GAACTTGTTTACGACATACAACATCAGTGTTGATGTTGTCATGTTGATTCCTGATACGCCTTATGCGGATTTTAAAGTCATGAAGATGCGCGTGCCACGT[G/A]ACTTGATCTTGATGATCCTTGTACTGTAAGAAAGTTTGAACCCTTCTATGAAAGTTTCCAGCGTCAATATATGGTAAAGCTGATCAGAGATGCGCAGCAA
Cs115742p241	[T/G]	TGATTCCTTAATCGAAATTCCGGTCCTACCGAATCATTCTGATTGATACTCGGTCGGACCGAGTCAGTACCGAATTTTAAAATAGAGATTTAACGAGGAC[C/A]CGACGACGTTTCACCAAAAATTATTCTCAAGAGCAAGAGTCGAGTGGAACTGTGGAGCTTCTGTACGACCGACCGGTTAAGGGGAAATCGAAGGATTCAA
Cs106231p103	[T/C]	TGAAAATAGAAAGTTCACAGTGAAAAGGCAAGGGAGACAAAAAAGGAGAAACAGGTTCTCCCATCCATAGACAGTGATAAACACGAGATAAAAGGAAAAC[G/A]TCACAAAACGAAATCTGCACAAATGTAGTAGTTTGTAAACAATGATTTCACCTTGTAGTAATTCAGAAACAAAACAGCTTTAGATAAAGAAAAGATTAGT
Cs12239p753	[T/C]	TGCTGAGAAGAAGAACTTGCGAGTACCTATGGCTCGTAAAGGCTTTGGAACAAGGGGCCAAAAGATTCAATTGTTGACTAACCATTTCAGAGTCGACGTG[A/G]CTAATCTTCAGGGCCATTTCTTCCACTACAGCGTAAGTTTTGAAACTGTTAAATACATTTTTAGTTAATGGGATTATTTAGCATAAACATAAATAAGGGC
Cs123661p306	[T/C]	TCGCCGAGCTCATTACCTCTGCTCATCTCGCCGAGTTCACCGCCAAGCTCATTACTGCCGCTCAACTCATCTCAATTTCTCTGAAAACCTATCTAAATCG[G/A]CCGATCTTCGATCCCCTTAGAATCACTAAATCTGCCGATCTCACCTAGATCACTCTCTCGTGCGGCGATCCTCGACGACGCCCATCAAGAACGGTCAAAC
CE_Repeat-34915.148	[A/C]	AACCACGTGAATATGAAACTGTATGGTTCCGAAAGCTCCATGATGTATGTGATCTCAAAA[C/A]CTGTAATGTCGTCGAGGAAGAAAAATAGTCCTAGAGCAACAACGGTTGCTGGAACRTTCA
Cs105182p1160	[T/C]	AATTAAGTTGTAATGTCTCCGTATTAGACTTAATGTTACTGTAAGTAAAGTTAATTCGCTTTGGTCTACTCTAATCACAACTGTAGTGAGAGATCCAAAA[A/G]CACGGCTAGCGAAATTGAAGGTGGACTCAACATTCACCGCGCCATGTAACGCCTCGATTTTGTATCCGGATGATGGCGGGAACATGCATCGGTTCACAGC
CE_21187.101	[T/C]	CATATACATATACAGAGCTCAACAAAGTAATCAGAGATATAGTTGTAACTTTTTGTTTTG[A/G]TCTCTAAGTTATGTTCAACACTTGTTTTGGTTATGTGCTATATTTTGACTGTAACATGGA
Cs101876p183	[A/C]	CTGATGTTGCAAGAACATCCTCAGTAGAAGGCTGCATTGGTTTTTGAGACCTTGGTGGTGGTTGTGGCTTTGGCGGTGGTGGTGGAGGTCTCTTTGGTTT[A/C]ACCTTATTGACTATCTCAGCTTCAACATCAAACTGCACGATGACACAAATTAGCCACACACGTTCAAAGAACAAGAATATTTGCAAAGACATCAAACTGA
Cs265904p123	[A/G]	GATGTCGAACAAATGTAAAGCTAATGGTTTACCCCCATTTTTAAGATTCATATATTATTACCGATCAAGAAAAATGTCGGCAATAGAATCATAACGTGTG[A/G]GAATTAATGAAAAAAACTTCTAATCTGAAAAAACTGAAAAAGCTTTTTCAACATATTCTAACAAGTGAAGGTGAAAAAGTTTCTAATCTGTATAAGACGA
CE_726.555	[T/C]	TGAGTTTGGTGATACAACAAATGGTTGCATCTCAACAGGACCACATTTCAACCCTAATAA[A/G]ATGACACACGGAGCTCCTGAAGACGAGTGCCGTCATGCGGGTGACCTGGGAAACATAATT
CE_2478.133	[T/C]	AGGTCGAGTCTTTAGATCAGGCGCGTGACTATCAGTCTCGTATTCTCTTTCTCATGGACC[A/G]AATCTCTCGTCTCTCTTCTTCCTCCCTTGAAGTCGTTGTTACAAATTCATAGCTTGATGG
Cs99521p375	[A/G]	CACGCCCATTACTTTCGTCACTGATGTTCTCTTTCCCTATGCTCGTGAAAACGTTGGAAAGCATCTGAATTTGACATATGACACTGCAGAAACCCAAGAG[G/A]ATATTAAGTTGTTGCGTTCTCAAGTAATAACAATTAATTTCCTCTACAAACTTTCTCTATTGTCTTATTACCTCTTCTCAAAAGCAAGTGACTAAAGTTC
Cs123544p548	[T/C]	AAGAAGATTGGCCAGGAGACAAACGACAATGACACTGTCGTATTGGTCGGTATCACACTTGGTGTGTGTATCGTACGGTTTTGTCTTGTATCATCCCTAC[A/G]AGGCGGCGACAGAGTGTTATTAAAGGAGAGAGGAGCAGAGGGAACAAATAGAGAAGCATTTTGGCGTTACATTACAGAGGAGGTTAGAGAGAGAGAAACA
Cs105782p1104	[A/G]	CCTGCAGGTGATGTGAGGTCGGCGGAGGTGGTTTCTGCTTGTGCCAACAAGAGGGCTGTCACGGTTCCTGCTGCTGCTTCGCGCGCACAGAAGAAGTCGC[G/A]TGGTGAGACTTCTGATGCCTTAGCGATTGTCGTTGCTGATTCTGGGTGTCCCACTCTGACGAGGAAGAGAGCTTCTCATGGCGAGGTGGTTGTTCCTGAG
Cs265109p375	[T/G]	CTATCCGATTCCGAACCCGACGTTGTTTTGTCTGAGCATGGAAATAACTAGTATTATGGTCACCCAGTCGCATCCACCTGCTCCTAATTATCTGATACCA[A/C]TAAACCTCCTCATCCCGATATGCCTCCCTCAACTGCCATGTAAGTTCCGCAAGCTCATCAACCGAAGTAGCATCATTCTCCTGGGCTGCCGCTAATTTTG
Cs105880p563	[A/G]	CTTTCAAAATTATTTACTCACCTCAACACGTTTAATCCCAACATCGATGACGGCTGCGCCCGGTTTTATCCAGCTTCCTCTGACCATGTTTGGTTGTCCA[G/A]CAGCTGAGATTAATATATCAGCTTCTCTTGTAATTTCTTCAGGGTTCTCTGTTCTTGAATGGATAATGCTAACAGTTGCATCCTCCCTCTACATTTACAT
Cs105739p589	[T/C]	TCATTTTCTATTGATGCGACAACTCGTGGTAAAGAAAGACTACGAAATATGGGTTATCTACGGTGGGTTCCCGATTCGTTTCTCAATAGCTGAATTTGCA[G/A]CGGTCACCGGTTTAAGATGCGATAAGCTTCCTACAGACAAAGAGAAGAAGGGTAAACGGAAAACAGTTGTCGGCAAATATTGGTACAAGTACTTCGACAG
CE_3578.196	[T/C]	AAATAATACCTATTTCATCCAAAGTGTCTTGTTATATCAAACAAAACAACATAAAGCAAT[G/A]TGTGTAAACTGGAAACAAACTTTGAACTTCTATTATCACAGACAGTTAAAAGATGGGGAA
Cs135180p247	[A/G]	ACGAGAAAATTAGAAGAAGGAAAAAAATCAAGACGGGCGTTGATACGCACACCAAACAGGAACTCCGGTGACTACACGACCACCACCATAACCAGCAGTC[A/G]AAGCCATTGATGTCCTCTGTCTCCACATTTGAGTATTGGTCGCCGCAGCAGCTTGCGAAGAACATGCCACAAAGGAAGAAGACGGCAACGGTAATATTGA
CE_Repeat-31639.283	[T/G]	CTCGTTGTAAATAGGACTGTATCCATCGACGTTAGCTCCATACTTGTCGACGTATTTGTA[C/A]ACACCGTACCCCTTGCCCTTCCTGCCGGAGGCGTCGACGCCGTCCCTCAAGTCCATGCTG
Cs114467p270	[T/C]	GTGAAAACAACAATGGACATCGAAATCACAGTCGAAGCAACCAATGGGATCCTCCACCTGAAGGCTGGCTTAAATGTAACTTTGACAATGGATTTGTACA[A/G]GGACGAACATTTACTAGTACAGGCTGGTTACTTCGAGATCATGATGGTAGAATCATTTTATCAGGTTGCGCAAAACTACCAGCTTCTTATTCAGCCCTTC
CE_27.485	[A/G]	ATCGATAGGAGTGATTCCTGAGGGAATTGATAAGAACGGGAAGCCCCACAAGCTGAGGTT[G/A]TACTCCATCGCCAGCAGTGCCATTGGTGACTTTGGAGACTCCAAGACTGTTTCTCTCTGT
Cs107486p257	[T/A]	ATAACCGTAGCACTAAAATAATATGAAAATGAAAACCGAGCCAACAAAAAAAACAACCCGGACTGTATAAAATAACAGCAAGATAAACACGAAAATTAAT[A/T]TTTCCCAAAATACAACTCACATCAAATCCAAAAAATCACTCAGAACAAATGGAAAAAAAAATTACAACTAAGAACACAAAAAAAAAACTCCAACTTAATT
Cs52041p637	[A/T]	ACAGATCTGGAAAGCAAGACAAGGGGCAAAGTCTAAGCCCTCGGTTATTACCAAACTCAAGAGCGAGGAAGGCGATAACACGAGGAAGCTAACAACCACA[A/T]CGAACAACACCAAGGAGAAGAGGACCTACAAACTTAAAGAACTAAAACATCTTCGAACATAAACTCAGCCTCTGCTTAAGAAGGGAATGAACCAAAAGTG
Cs108268p1644	[T/C]	CGCGAAAGACAAGAACCGACTCGTCCAAGAGGTGATTCGTAGGCGGATACGCTCAATGAGAGGTAAATAGTCTGAATGTGTCATAGAACATGTGAGGAGG[A/G]GAAGTCCCAAATACCTCACAGGAAGAGAGCCAACCGTAAACGGGAAATGCTGGAGGATGTCTTGTTGATGTTGTAGAGAAGAACCAGCCATAAAGAGGGT
Cs193731p196	[A/G]	CGTCAAGGCCTTTGATGCTTATGCTAGCGCGGCGAAACAGATTGATGAGGTCTGCGTTTTATAACTGGTGTAAAGAACCTGGTCTGGCGAGGTCGTCTGA[G/A]TATCCTAAAGTTCCTGTTTAATTTGTGTCTGTTTGAAAGTTAGAATCTAATGAGCATTGTTGTCATTATGGATTTGTTTTATGTTTGTATTTTGTGTGAG
Cs12086p891	[T/C]	CAGTCCTGCGCAGGTCTTTTTTTCATGAGTCAATCTTGAACAGTGTAGACAGTGATTTTTTAAGTTTTTGTATTCTAGATAGCCTAGGGTTTCAGATCCA[G/A]AGGCGAACTCAACAACAGAGTCCTTGAGCATAGGTTGCAGACCGTCTATCATGACTATGCTTTTTGCAGAGTCAGGGGATATATCCAGCTCCATGATTTC
CE_2199.71	[T/G]	GACTGGACCAGAGAAGCCTTTCTCTTCAAACTTGGTGACGAAGTAAGCAACATCTTCCTC[C/A]GTTAGCCAAGACGGTAAAGGTATAGTTTCATCTTTCGATCCCCAAAAGCTTTTGTCTTTC
Cs11928p429	[G/C]	AACCGGTGGTGACTTCGTAAATCAAACTTGAAGTTTGCCAAACTTTAAAACTGAAGTCTTACTTTGTATTAAACCTTAAAAATCGAAAAATAACTTCATA[C/G]TACCTTTCGACCAAGGCCGATTACGCACATCGCCAAACTTTAAGACTCCAATTTTCTACTGGCTCTAAGTCAATTTCATGATTCTTTGTCAGAAAAATTA
Cs103172p465	[T/G]	ATTACTCCAGATACACTTGGGTACGTTTTATCTGTGAGAAGTCAGATACAGTAGACAGTTTCAAGATCTTAGCTTTACAACTACTTAATGAACGTGGAGG[C/A]ATCAAGAAAATTTGGAGTGATCATGGTGGAAAGTTTCAAAACGAAGCTATGAAAAACTTTTGTGAACAACATGGGATTGCACATCAGTTATCAGCACCGA
Cs12150p877	[A/G]	TAGCGTAGACTACTATGGTCAGTTTGTATGACAAACCGCCAACCCAAGGAGATAGGGCCTCCATGTCTAAATCGCGATAACTATCGCAAGCATCTCCCGC[A/G]CATACGTGGACCAAGAACACTTAGCCACCCTTAAGGCTCGACTCATGTAAGCTATTGGTCTATCCGCTTGGGACAAAACAGCACCGATACCCTCACCGGA
Cs102892p254	[A/G]	TTTCTTCCTGCGAGACAAATATGAACAATCAAAAATCAAGATCGAGTTGGCATCAAATTTAAGGTGCAGGCTAGCTACTACAAAGCCATGCTTGCGCTAT[G/A]ATCATGAAGCAAATTATCAAATTTCGATAAACTCAAACTGCAACATTGGCCTTTACCACGAATAACGAAGTGTTTCTCTTTAGCAATTCCTCAAAATACA
Cs11931p1031	[T/C]	ACCAACTTTCTCTGTGTTTCCTCTTATTTCATTAAAATCGCCTGCAATCATCCAAGGACCTGAACGAGTAGTACCAAGATGTTCAAGATAATCCCAAAAG[G/A]AATGGCGTAAACTTGGATTCAGATTACCATAAACACCAGAAAAATAAAAGTCATTATTATTATAGGTAATGTGCGAGTCAATAATATGTTCATCCTGATA
Cs100822p154	[T/C]	TATAACACCCAAAATTAAGCAACGTCAAGGTCTTCCTTGCAGAACGTTGCATGTAGCCTCCTAAAATATTCACTTACTGAAATTTCTTCTTCATACAGAA[G/A]ATATGCCTTTGTGAAGAACTCATAAGTGACTGTTTCTAACTCACAGTCATTTGCTGCCTGAGGATTAAATAGCAAGTAATTTTTCAGCTCATGCACTACA
CE_7114.77	[T/C]	CTTTGCCTCAACTTGAATTTGTGCCATGAACAGAGTCATTACGAGCACACTAAGAATCAA[G/A]GTTTTTCCGTCCATCTTTCGATYAATACAAGCTTATAACTCTCCACATATATTTTGCGAT
CE_2676.303	[A/G]	AGTAATAACAATCAAAGCCGTAGGTGAGTATTCAAATAAAGGGGAGCACCTTGCTATCAT[A/G]AAAACGCCAGCTGTTACCATAGTAGCTGCATGAATCAAAGCGGATACTGGAGTGGGACCC
Cs100229p244	[T/C]	TCTCTCTGTACACGACTCTCTTGATGGTTTTCTGGAGAAAACGATAACGGAATCTTCTTCGTGTTTACACACGACGGAACATTTATTTGAATGCAGGGAA[G/A]GGGGGTCCAGGACTCATGTGACTTGTGAAGGCATCATGGGAAAAGAGCCAAAGGGAAAGACAATTAAGTCGCACTCCACAATCCCTCCCCATTTTAGTCC
Cs122590p551	[T/C]	TATACTTCCACACAAAGAGTTGGACGTCCTTGGCCTTGATATTGGCGTAGGACTCGACCTCGACCCATTTGGTGAAATAGTTGGTGAGGACGAGGATATA[A/G]CGTTTCTGTCTGGAAGCGGGTAGTGGGCCGATAATGTCCATCGCCCAGCGCATGAATGGGTATGGGGATACGCCGGCTCGCAAGAGTTCGGTCGGCTGGT
CE_19370.256	[A/G]	GAAGGGTAGCTCCAAATCATCTTAGGAACCATTTTTTTTTGTGTGTGTGGGTAATTTCAA[A/G]AAAGACAATAAAACATAAAAGAACATTGCTTTAGATGTGTAAGCAGTGTGACTTTTTTTA
Cs18343p1410	[T/A]	CACCACTTCAGTCGCAACTCCTAGTGCTGCAGCATCATCTGAGGCTGTCGTAGACTCTTGGGGTTTCACAAGATTGTATTTTGCTACACTGTTTCCCTTC[A/T]CTGCATTGGCCACCAAGGCCTGCACAAATACCGAAATCTGTTAGATATTCCCTTATTTCTGAACCAATTTCACCAAGACGTTGGTACCAGGGGATTGTTA
Cs109607p947	[T/G]	GGGAGAGATATGCACCTCAAATTCTGTCCCAGCCTAGTCAAAACACTTACTCTTCAAAGGAACCAAGTCGAGAGAAGACTACACACCAGCGTGTTAGTTC[C/A]AATCAAAACCCAGATCAAAATTCCGCCAATGTAAGTGACACGAAAACTGAGCTTAATTTTTATCAACAACTTGACCACGTGATGCACTTTCTTTCATCCA
Cs91790p291	[T/C]	TGTTTTTTTCGGTTAAATCGGATAGTTTGGGCTCAAAACGAGTCGTGGAATCTGTATTTTGATTTGTATACAGGAGAACCATTAAAAAATTAACGCATTT[A/G]ACTTGCATACGGAAGCAACCATTAAAAAGTTGGAAAAATACACACAAAACTCCCTACAAGTTTCTGATTGTGTGTGGTGCATGTTTATTCTAGCTTCCTT
Cs101106p135	[A/G]	GACCTCACACAAGGAGCAACAAGACTGGTCCTACTGTGAAGCTTTCGAACGAAGAGCTAGGAAAACTTGAGAGTGAGAACCGAAAAGCAGCTAAATCAGC[A/G]TAGATTGTCAATCTGGTCATTCTAAGAGTTGATAAAGCTGGTGTGTTGAGAGATCAAGAGGGCCACTTGCACAATGAGAAGGGCCAAAAGTTTGATGCTG
Cs11909p945	[T/C]	TATAAACGAAAAATGAGAAAATTTTGTTGACATATTGAGATCACGATGGTCATCGGCGTTGAACCATCAATGTGGTACTGCTTTCTATATGTTGGATTTT[G/A]TCAAACCCGGTTGAACCGTTTTTGGTTAGCAATCATGCTGCGGGACTGTACCGGGAAGACCGGAATGCTTACGTGAAAGTTGCGCGAGAATGGACTGTGC
Cs11843p1260	[A/G]	CCATCAACCAATAGTTTCGCCGGCCAAAGATGTTGTGGTCGAGCCACTTGACCCATAGTGAACCAGAACGGTCAAATAGATGCCACACCTGCTTCAACCT[A/G]TATACTGTTGCAAACTCCTCAAGAGGCCGTAATCCTAGACCACCCTCCTCTTTAGGTTTACACAAATCTTTCCAAGACACTCGAGCCCCTTTCGCAGATG
CE_Repeat-32168.358	[T/G]	GGTCCTGAAGTCAGTTTCCACCCATGGAACAAAAAGAACCTTCCCAGTATCATCTATGTC[A/C]GCGTGAGCCAACGCTAGCGACAACGGCGCTGGACCTCTAACGACTCTGCCTTGGGCGTTG
Cs114739p693	[C/G]	ATGATGGAAGAAACATTCAGTAGACAGCTAGAAAGAATTTAAATGAAAGATTAGTTTAAGCCGGAAGGAAGGGCGTGAACCTTGCTGCTCTTCCAGACGA[C/G]GTAAAGCATATAATCACGGATGCCTTAACCTTGATGGCTACCCGTACCTGATATCAAGCAGAAATTAAGCCTCTCAGTTAGAAATGATTACGGAAATAAT
Cs120019p2214	[T/C]	TCCTCGAGTTACGAAGCAGATGAACAATGAGCTGATTAAATCACCTTCTAGTGCGGAAATCAAGATTGCAACCTTTAGCATTCAAGGAGACAAGACACCA[A/G]GTGCATATGGCATGACAGGGCATTTTTATCAGGAATATTGGGATATTGTTGGCTCTCAAGTGATTGAGGAGGTTCAACAGTTTTTTGAATCTGGTTCCGT
Cs103455p391	[A/G]	GCTTACGTTAACAGTAAATCTGGCTAAAGTGACTGGGATCTTCGTCTCTACGCCTCACTCGCTCGGTGTCCTATTAGGCTCTTCCGAACCACCTAGCTCC[A/G]GTAAGTTTCGTAGAGGCTACGATAAAACCATCTTCGCTCCAATCCTCGACTTCCAAAACCGCACGAAGTCTCCTTCTATGGTTAACTCGTACCCATATTT
Cs115664p302	[A/G]	TGTGCTGCTCTTAACCTAAAAAAAAATACATGATCGTCTGTTTTACAAATTCTATCTATTTAAACTCAATAGCCTTGACTTGCCGTACCACTCTCCCCTT[G/A]AATCTCGCCCACAATTTATTGACCTTATCTCACAACTGACTCAACCTCGGCAACAAAATTCTTCTTTTGGGCTCGCAACAGGCCGACTATCATGTCTATA
Cs102292p767	[A/G]	CATTCATGATATACACATTTATAGAATTTTGCTTACTAATTACCATAAAGCGCCATTGATTTTCCTTGGATGGAGGTGTGGTTGGCCTTCTCTTGAGGCA[A/G]CACGTAGTAGTGCCTCTTCGATTCTACGAGCGTAATTGTTTTCAGCTGAAGATGTTGCGCTTATAGATCCAATAGCTCCTGGAGGCATGGAAGGACCTAG
Cs122561p459	[A/G]	TAGCTTTGGCCTTTCACCACAGTAACAAACAGCCGGGATCCCATACTCCGTATCGTCATACTTAACTGGACTCGTGTTTGTCAAAGCAGACATTAAGAAC[G/A]AAACAGAGAACGTAAAATAAAGGAGAGAAAATTAAAAAAGAGGAACGTTCAACTATTAACCGAATTTCCAACTCCTCAATCTACTCCAGCATCTATGGCA
Cs117396p287	[T/C]	TTATTTTGTTTTAGGCATTAAATTACATTAGACCGGCTCTGCACAGACACAAATTCTAAATCTTAAGCTCAAACCTAAAAAAATCTCATTCTGCATCTGG[G/A]GAGAGTTGATCATTGGCCTGGACCAACATAACAACTCTTCCAACCATACGAGAACCACTAGCCCACCACCATGTGGTTTATGACTTTTTTCTTTCTTTAA
Cs123031p881	[T/C]	GACCAAGCAAAAATAATCAGTACCAACGAGATTGGACTTGACAAAACACAACTGTAAGCAAAGCTGAATAGACACACTCTACTATCAGCTTTAGTCTGTC[A/G]AAAAGGAGCCAGCAAAAGTGGACATTCGTAGTCCGACATACTAATGCAAAACAAAACCGCCGACTGGTCTTGACACAAGAAGTTTTCAAGACAAATAGAT
Cs104844p1237	[T/C]	CAGCTTTACTTTTAAAAAGAGTTAGACGCCTTTCTTCCCCACTCCTATACAAAATCCAAGAAAGGTCAGAAACTAGGGCACTCTCTAGTAACATATACCC[G/A]AAACATCAAACAAAAATTGCATAAAGGCTGTGACTGACCCGTGACTTTTTGATTGGAGACCCATCCGTCGGCACATCTGATGGATAATGCCACGTTCGCC
Cs12103p396	[T/C]	AAAAGCCTATGATAGGATCATATGAGATTTTTTGGAGGATACATTGAGGGTGGTAGGACTGTTTGAGGATTGGGTTAGCAGGATCATGAAGTGTGTCTCG[A/G]GTCCCTCGATGAATTTGCTGTGGAATGGTGAGAGAACGGAAGCTTTCAAGCCTCTTGAGAATCTTGCTTAAATAGCTTTCTTGAGACAGCCACAGAGTAC
Cs104091p656	[T/G]	GGAACAGTTTATGAGTAGAACATACCAATATGAATAGTCATAATGCCGCTGTTGCAGCCAATGTCAAGACAGTCTTTGCCTTCAAACCATTCTTTCTTCA[C/A]TACTTTAAGCCGAGGATCCTCATCCGTGTCACTGCTAATCTAATACATTACGTTTTTTTTATCACAAGAAAACCAAAATCAGATACTAACCAATATAAAC
CE_12979.504	[A/G]	AATGTCCTTAGGCATGATTGTAACCCTTTTAGCGTGAATTGCGCAGAGATTGGTATCTTC[G/A]AACAAACCAACTAGGTATGCCTCAGCCGCCTCCTGAAGAGCTAACACAGCGTGACTCTGG
Cs120077p327	[A/C]	AAATGAACGGTGGAAACGAGATATGGGAGCAAACCAACGAATGGTTCGAAAGATCTAGCCTTGGCCTCGTCGCGACCGAGAGGCTACGAGAGGCTTCGAG[C/A]GGCTACAAGAGAACAACGGTGGTCACGAGCGGTTGTGATGCGGACCAACGGTGGACACGAGGGAACAACGGTGGACACGAATGGTTGCGATATGGTAACG
Cs101275p1502	[A/C]	CTCTGATCAGATTATATTTTACTTCACAAAAAATTAGAACTCGGAAAAGCAAAAAAATGGAGAGCCCCAACGAATTGCGAGAAGCGAAACCGGATCTGGA[C/A]TCCAACGACTCTCTCAATAATCTTCTCGATCCTTCATCTCCTTCTTCTAGCGATGCCTCAAGATCATCCGTTGACTCCACTCGACCCGATTCTTCACGCC
Cs271906p216	[A/T]	GTGTTTCAGGGTTGATGGTTTTCTGCAAAACAATGGTTGCAATATCCCGAAACTGGCTAGAGAACTGTGATTCTCTCTCTTTTCCAGCAACTTGAAGCTC[A/T]CCTTTCTCCAAAATCTGAAACACAGAGAGTTGGAAATGCAACATATAAGAGACATCTTAAGGAGTCACAACTTCAAAAACTAATAAAATCAAACAAGCCA
CE_23775.332	[T/C]	GAGATCCATGTTAATTCCTATAATCCACGACACGATAATGGTCAAGGGGACGACGAATAA[G/A]CCAATTTGTGTCGCAGAGCCTAATGCAACTCCCAGTGATATGTCGAGCTTGTTCTTAAAA
Cs111161p347	[T/C]	TTATTGTAAAAATGTCAGATTCTCGCTAGCTTGGTGGGCATACACGTTTCCAATGACGGCAGTGGCCAGCGCGACGATAAAATATTCAGACGAAGTAACG[G/A]GAGTGGCAACTCAGATACTGTCGGTAGTGATGTCGGGAGCAGCAACGGTGACGGTGATAGGTGTGCTAGGATTGACGGTGATGCACGCTTTTGTACAAGG
CE_20879.231	[A/G]	CTTTGACTTGCAAACCAACACCGTAACCAAGGAAAAGCCCAATAGGAATTCCGACAATGT[G/A]ATAGCAAGCGAGGTTAACGTAAGTAACATATCCTTGCCATCCAGCTCCAACCGCAACTCC
Cs264606p1378	[T/G]	GCAGAGAGATGATGATGTTAAAATTGATTTAGTGAAAACAAAGCATTGTCGAAGCAGTAACATTACATGGAAGATTACGACACCAGAGCGGAAAAAGTCC[C/A]CTGTGGAAGCTGCATATGGAGAGATAAAGACTTAAAAAGCAAATACTAAGTGATACAGCCAAGCAAAATGATTCTGTGACAAAGGGCTTACCCAGCAAGA
Cs12234p1199	[A/G]	TTCGCTATCCCTAAAGGGTGTCTCTGACTCATTGAATCCATGTGCAATGCTTTCCTTTGGTCAGGGAGTCTGGAAAAAAGAGCAAATGCAAAGGTTTCAT[G/A]GAAAGATATATGTCTCCCTAAACAAGAAAGTGGACTTGGATTAAGAAACTTCATTGTTTGGAACAAAACCCTCAACCTTAAGTTGGTTTGGCTTCTATTC
Cs102986p643	[A/G]	CTTTGATCAGTTTATTACTTACTTCCACTTGTCCGCTGGTCTGTGGCTGGTAAGCTATTGCGACCTTATGCTTGACTCCAAGCTTCTTTAACAAGCCGTC[G/A]AAAACTCTGTTAATAAAGTGGGTTCCTCCATCACTGATCACTACTCTTGGTATTCCAAATCTTGGGAAAATGATGTTACCCATTTTCTGGCATGGATCAC
CE_8827.262	[T/C]	ACTTCAAATGAAGCAGAAGCACTGAATGAGAAGTCTGCAAATGGGCTAGAGAGTGTGGTG[G/A]AGTTGTCGACGGTGAGATTGTTTGAGTCTATTGACTGACTTATGCTTTTCACTTTCAACA
Cs109214p419	[A/G]	TCATTTGATCAAGTCCAGAGTTGAAGTTAATAAGGGACGGTGATTGTATAAGATAAGAAATTGGAGTTCAAGAAATTCGGGAGAGAAGCTATGCGGAGCC[G/A]AAGAAATCAGAAGAAGTTAAAGATCTACAGAGCGCAAAGTTAAAAAAAAAGGGGGCCAAGAAAAGTGTCAAGAGTAAGCTGAAGAAAGAGAAGTGTCGAG
Cs121383p284	[A/G]	TCAGATGGTTAATAAGCCCAATATGCTGGCTTTCATTGAGGATGTTTATAAAAGTAAAGAGACTAGCAAAGTAGCAAGATTGTCTACAAGAAGGCTAAGC[G/A]GATTGTGGACATTTTAAAAGAAAAGGTGCATGACCTCCAATCCAAAGAGCCACTTGAAGATGGATCGGTTCAGGCTACCATGCTCTCTTATTCTGAGATC
CE_5053.449	[T/C]	GACCATAATGTCATCGATACCCTTCTCCATACCCTTAAGACCACACATGTAAACAAAGGT[G/A]TTGTCTTTCTTCAACAACTCCCACAGCTCTTCTGCATACTCTGCCATTCTTGTCTGAATG
Cs120877p283	[T/G]	AGAAGAATACATACTACTACCCTAAGAAAACCCTTCAAAAGAAAAACCTAAATCCCAGTCTGTTACGGTGAAAAGGTATAATCTCGTCCCTCTGATATCT[C/A]CATGATTCTGTTGAATTGATCAGTCTCGTATGTATCTTATTTCAAATATTATATATCAAAACTGTTGCCCGAAGATTGTTAGTATGTTAGCCCCATCTTC
CE_6983.412	[A/G]	TGCCGGTATGGCTATTGGCATCGTCGGTGATGCTGGTGTTAGAGCCAATGCACAACAACC[A/G]AAGTTGTTCGTGGGAATGATTCTGATTCTCATCTTTGCTGAAGCACTTGCGTTGTACGGT
Cs192156p215	[A/G]	GTATCCGTCGTGTATATTACTTTGAGGCTCTACTGCTATACTCGCAGTGTCACGTGGAGAAAAGACCACTTTTTCTTTGCTCCATGACTTAGAAACTGCT[G/A]CAGGAAGATCCAGATGTTGTACATTGGGACCGAGTCTGTTGCTTGTGGCGACTACCAGAGGAGGTTATACGAAAAACAGTGTGAGGTGATTTGTAGATTT
Cs95506p141	[A/G]	GCTGCTCGGAGAGAAATCGCCATGGCTGTTTTGGCGAATACACACGCTAACGGTCTCTCTCTCACCCTTTATTAATTGTACATAAACAAGCCACGTGTTT[G/A]CTTATGATTGGTTCAAAAATTTGTGTTCCTTCAATCAGATTTTAGAAAGTAGTAGAGAAATCCCAATCTTGGTTTAATTCGGTTTGTCACCAAACTTTGT
CE_17604.179	[C/G]	CGAAATCTCTGATGCTCTTGAGAGGATCATTGCTGGACCTGAGAAGAAGAATGCTGTTGT[C/G]TCTGAGGAGAAGAAGAGACTTGTTGCATACCATGAGGCTGGTCATGCTCTAGTGGGTGCT
Cs100858p1397	[A/C]	AGATTTTGAAGATAGACATAAAACCAGGTTGGAAGAGAGGGACTAAGATCACTTTCCCGGAGAAAGGAAACCAAGAACCTGGTGTCACTCCTGCGGATCT[A/C]ATATTCGTGGTGGATGAGAAACCGCATTCGGTATTCAAAAGAGACGGTAATGATCTGATTCTGGAGAAGCAAGTCTCTCTTATAGATGCTTTAACAGGTC
Cs12365p1897	[A/G]	GGTCAGTGAGAGTCGGGTTGAACATTCGTAATAAGCTGGGTTTTATTGACGGTACAATCCCTAAACCATCTCCTGATCATCCTAATTTTGGTTCTTGGTC[G/A]CGATGTAACGACATTGTTACCACTTGGTTGATTAATTCGGTTGCTAAGAAGATTGGGCAAAGCTTGTTGTATATCCCAACAGCTGAAGGTATATGGAACA
Cs13447p434	[A/G]	CAAGATTGACATTTCTGCTGCGCCGAAGAAGCTAGCAACCGGAAACAATGGTCGCAGTACGGAGAAACAGAGGAGGAGAGAAATGGGAAAGCAGAGTAGA[A/G]AAGGAGAGGAGACTCTCTGAGAATAACTTGTCCAGCACGAAGAGACTGTGCTGCCACCAAACTTCTTCCTCTTCCTCCGATCTCTGCAACCCTTAGCAGC
Cs112629p338	[A/C]	ACAGGACTCACCATGAAAATATGCGGTTCAATTCTCCAATTCTAAATGCAGCAAGCAATGGGTACATACACGGTCAATAGGATCCATACAGCACCCCACA[C/A]AAAACTACCACATAACTCACCACAGGACTCACAGCGATTCAGCAGATTGATGATCGGACTTCACAGCACCACGGATCAGACAACGTCCTTCTCAAGTCAA
Cs103243p700	[A/T]	TCAAGAGTCAAGACAGAGGATGGAGATCAATCACGAAACTGTTAGTTGATTAGATCTTTGTCTTTCAATAATGGCTCCATATTTGTAGGAGTAGTTGCTT[A/T]GTTGTTGCTAAGTAACACGTTCTAGTTTGTTTCGTTGTTGTAGAAAATCCTCCGTATGATAAGGAGGTGTGGTTGTTTTGCTTTGGCTATTTAAGAGCCT
CE_2720.81	[A/G]	CCAAGAACTCCAAGTTCGTCCAGCAACACAGGAGGTGAGGATGATGATTCACGAAAGTGT[A/G]GAAGCTAAGAGGCATATTTCTGGAACATATATAGTGTTGGATGCTTCAGCTTCGAAACTT
CE_3410.140	[A/C]	AGAAGGAATCAAGAAAGCACTTCAGCATGTACTAGAACGTGTCCCCTAAGAACCCTACGA[A/C]ACTTTCTCTTCAGCCCAATGTCCAGCTCTATGCATCTCAACTGTTGCCAATGTAACCTCA
Cs102017p377	[A/G]	AGTTCAGGCTTCGATATGAAACCCTACGTCTTGCCGGCGTCAGTACACCGGAATCCACTATATTCAGCTCAAACTCGAGCTTAAACGCCGACAGTTACAA[G/A]CACTCAGATCTCTCTCTTACTTCTCTCTTTCACTCTACAATGAAAACGATAAAGATGAAGAAGATGAGCTTAGACACTTAAGAGTTGTCTAACAAACCCT
Cs111509p1394	[G/C]	TTGAGCTTATCTCTTCGTTCCTTTCTAGTGATGGAAGAATCCACCTCGGGAGGCACAACAACTTTCAGTTTCTGGAGTTTAGGACAGGCATCTTGAAAGT[C/G]ACCAGATGACTTGCAAGCAAGGCAAGTGATAGGAGCCGAAGGGCAGCGTTTGATGTTATGGCCTAACTCTTGACAGTGTTTGCATATTGGGGGAAGTCAG
Cs100149p485	[A/C]	TAGTAAATGTCAGTGACAAGAATTTGCTCATCCGTTTTGCTTTGAAATAGAATAGATCCCTTCCCTTCTATTTCAACACATGAACCATCTCCAAACTTAA[C/A]CTTCCCTTTTATGTTTTTGTTGAGTTCGGAGAAATACGTTTGATTACTGGTCATGTGATTACTTGCTCCGTTGTCGAGATACCAAATACCGTCTTCAGCT
CE_6042.138	[T/G]	ACTGAGGGTTTGTTGGCTAAGGTAAAGTTCCATGTAAGCTACAGAAACAAAGCCCTAATC[A/C]AGCCTCTCCAGCAGGTTCTTGTTAATAGTATGAGGTACTTCTTGAGGCGTCCATCAACTG
CE_272.318	[A/C]	AGATTGGCTGTGGAGACCGACAATGCCGGCAAGTGGAAGGTGGTTCCGCGCGGATGCGTT[A/C]GCTACGTTAAAAACTACTACAGCAGTGGCCAGTTCGACGCGGATTACGACGTACTCGTTG
CE_9525.206	[A/G]	GCGTCTGAAGCAGGTCTAGGATGTTTCCAGAAGAAAACAACCTCTTTTGGTTTGTTTTTC[A/G]TTTTAACGTCACCATACATTGTGACTATCTCCGTTCCAGTTGATGACTCTGTGTTGTTTG
CE_6557.715	[A/C]	ACCCACTTTTGAAGAACTTCAGGGGTTATGCAACCAAAAGCTCCCAACATTGCCCATCTC[A/C]CATGGATCACCTCAAGAGCTCTGTTTTTGGCAAAGGCCTCAGGGTCTGCAGATAAACCAG
CE_9872.534	[T/A]	TGAATCCCTATCTCTTATGCTTCCGTCCCTGTCCATATCTTTCTCCTTACTTCTTTCTCT[A/T]TCCAACACGTCTCGACTATATTGTCTGTCATTTTCCTCATATCGCCCACGTCGATGATAT
CE_9370.561	[T/C]	GGCACGTGCACGACGCGCTGGGTCACCACTCTTGAAGATACCAGAACCAACAAAGACACC[G/A]TCACATCCAAGCTGCATCATGAGAGCAGCATCAGCCGGAGTAGCGACACCACCGGCGGCG
Cs104101p442	[T/G]	AGAGAGGAGCTGGTTTCATCACCTTCACCATCAGAGGGAAACAATATGAGATGTCACTTTTGGAGGTAGCCACAATCTATGGGTTTGAAACTAGAACTGA[C/A]TGCAACATGGGGATGCCAAAGGAAGAAATGTACTCTGTTTGGAACACCATTGGTGATGAAAAACCATACTATTCAGCCACATCCAAGAGCTCCAAAATCA
Cs12178p1480	[T/C]	GATTTCACTGGAGCATATAGAAAAGTTATATGAGCGGCAGAGTGAGCAGCAAGGAGATGCCTCTATGAACTCTTCCAGATCAGCTAATCTGAGACTGACA[A/G]GGGTAGATGGTGAAAGAGACGGCGTTCTATGGGATACAAAGTCAGATGTAAATCCAAAGAAAGCCGAGATTGTTCAAGCTAAAGCAAAATCAAGAAGAGG
Cs121365p325	[G/C]	CCTAGGATGTGTGGTGGTTCCCTAGGTTGATTGTGATCCCTAGGATGTGTTTTGGTGGGGAAGTCATGGCATGGATGCCTGACTATGTGAAGTCTAGGGT[C/G]GTCAAGTTATCTTGATGCACCGCTAGCATATTCCATCCTAGCATTGTTGCGGGTGATGTGGCATGGATGCCAAGTTAGAGGCAAGGTCTAGATGTGTCAA
Cs128120p521	[A/G]	CCTTAACCTCATTAACAACATGGTGACCACTACGGGCATCTGTCGAACGCTGTTGTGGCTCAATACGTTCTAGTCTAGCGTTAATGTCCTTCACCTGATG[A/G]AAAAAAACAGAGAAAGAGTTGTAGCAAAGAGCGCCCGAAGACAGAAATCATATTATTCTTTATCAAAGTAGACTAAGTTATGATGCAGATGAAAACTAGT
CE_6610.71	[A/G]	TTTCGTATTCGTTCAAGGGTCCAAGCTGATACACTTCCTCTGCTCCTGTACGGCCAAGGC[G/A]CACTTTGGTTGCAAAGAAAGCTAACTCTGTCACCTGTGAAGCAACAAAAGAGCACTCTAT
Cs100194p748	[A/C]	GATAGTGGATGTGGCTGCGGCTACGCAACCAGAAAATGTTGATGTACTTGTTCCGCCTTCTGGTTCAAGTGTTATTAATGAAGGTGGTCAGGGGAGTGGT[A/C]TGGTGGAGGTTTCTTCAGAAACTTCACCTGACGAGGGTTTGATACCGCAAGCAAAGGAGGGTTTGGTGGTTAGTGCTATGGTGGAGGGGGTTGCATCCGA
Cs108238p3515	[A/C]	TGGTATTTATAGTGGGCGATCGACCTAGGGCTCCTTCTGTCACCTCCGCGAATGACGATTTTGCCCTTGCGGCCAGATGGACCAAATCTATGACTTCAGG[C/A]CCTAAAATCTTGTGGACTTCTTGCTTAGGCCTCTTTAGATGTTAGGGGACGAAGCCCATATCCAACAATGGTCCCCCTAGTCCGATGAGCGATAGCTTGC
CE_1751.179	[G/C]	AGCGTTTTCTTCCTCGTTACTCCGTTGAATCGGATCCGAAGGTAACTCGAATCTACAAAC[C/G]GGACACGAGTTCCGAATCGAGAGCCATGGAACGATACAATCCCCGTGAAAAATGTGTTTA
Cs24797p266	[A/G]	TAGAAACTGTGAAAAAGATTTCATACCCAATGATTACGTTATGGTAGGAAATTTTGCCGAGGTTATCTCCACGTTTAAGTGCGGAAATCATACAGAAGAA[G/A]CTACTTGCTGCCTTTAGTTGATCAATTACGTGCACGACAACCGAAAAATAAAAAAGAAAAGAAGAAAACGTGTGTTAGGTTTGTACTCGTATCTGTGCTA
Cs120323p668	[C/G]	TGTCTGGACACGAGACGTTCCACTTCAGGCCATTGCACATTTTTAGGTACGTCCTTGATCTTTTGGCGATCCAAGAAACAGCAGGTTGTCTCGAAGTCCT[C/G]TGCGGAATCTGAGTATCGTAGTCTTTTACTAATAGTTCAAGAAACATGATTGGTGATAATTTTTCGTGCAACTTTCATTCTAGCCAATATTAAAAATTGA
Cs107659p549	[T/C]	CGAACGATGAAAAGAATAATCAGCCACAATCTACTAGTACCTTCATGGAAATTGACTTGTTCACTTCTTCCACCCTCTCTTCTACTTCCTTTCGATTTCT[G/A]TTGTCCACTTCACTCATATTGTCAGCCCATTTTATCTTATCTTGAATTGAAACCAGCAGATCTTCTGATGTACTCAACCTAAACATCAATTACGTGCACA
Cs102343p1030	[A/C]	ATAGAATTGGTTGATGGGAAACTAATACATATATGAAAACAAGGAATAAATGATTCATTGGTGGAATTAACATGAAGAAAATGGAGCTAACACGCGACAA[C/A]AAAAAACACTAATCAAAACAACAATTTGAAAATCAAAACAAAATAAAAATTCAAGACCATCAGTGAACCATTTAACGAATGGTAACGAAGACTAGCAAAT
Cs104578p231	[A/C]	AAGCCCTCCGCCGCCACCAGTCTACTATCCCCCGGTGACACAAAGCCCTCCACCGCCGCCACCGGTCTACTATCCACCGGCAAGCCCAAACCAGTCTCCA[C/A]CACCACCGGAGTATCAATCACCACCACCAAAGGGATGCAACGATAGTCCAAGTAACGATCATCACTACCAAACACCAACACCGCCTTCTCCGCCGCCTCC
Cs12180p1625	[T/C]	GCCTTCCGGAGGACTACAAGCCTGTCATTGACCAAGTTGAGGGTCGAAACACACCGCCGTCCATCACCTACCTCCATGAAAGACTCATTAACCATGAGTC[G/A]AAACTCCTTGCTGCTGCCTCTCACTACTTGCCTCATGCTCCCACCTCTGCAAACGTTGCTCAGCATCAATCCTCAAACTCGCATCGCTCTTCGAACCGCA
Cs12219p1361	[A/G]	TCGCTCTGCAAACAAATTCAATTCGTCTTCACCCGCTTCTGGTGGGATGATAAGCCCGACAAGAGGAAAATGTGTTGGGTCACATGGGCACTCTCACACC[G/A]CCCAAATATGCTGGTGGTTTAGGTTTTTGTGAAGTAGCACAGTTTAATGATGCCTTACTTGCCAAAATAGGATGGAGGTTACTCAACGAACCAGACTCGT
Cs108165p209	[T/A]	GTCGAGCAGAGAGAGAGTAAGATGATGAGAGTGTGGTTTGGTTGGTGGGGGGCTAAAGTGAAAAAGAGTGGGTGAGGTTTAATAATGATTGAGATGGTGA[A/T]GGTGTCATGCAAGTGGGAGGAAAAAGAGAGTGATGGTGGGATAATGTGAGAGGGGAGACATAAAGATGATATGTCTGTGAGGGGAAACAAAGAGTGAGGG
Cs96414p793	[A/G]	TTTCATTCGTATCTAGATAATTTACAGGCAATCAAGAAACAGTGTATTGATGTTTCCTGCATCTTTAATGTTCGTGTTGATTCTCTTGTTGCAGTTTTGC[G/A]GCAGCCCTAAGAGATTTGAAAGTGTGGGTCATGAATGTGGTTCCAATAGATTCACCAGACACACTTGCAATAATCTATGAACGAGGACTCTTCGGTATCT
CE_3805.562	[T/G]	GGCCTCGTTCACGTCCTCTGCCGTCAAACCTTTCTTCTCAACGTTTATAACAAGGTCAAC[A/C]ACTGAGACGTTTGGCGTTGGCACACGGAGTGCAATGCCGTTGAGTTTACCCTTCAGCTGC
Cs108390p117	[G/C]	TTTTGTTCCTGCAGCATCTTACGAAGAACGAGCTGCGAAATTGAAACCAAGGAAACAAGAAACTTGTCATGTGTAGTGTAAGTGTAAGGGGATGTCATGT[C/G]GGCGACCATCATCAAAGAATAGAGAGGTTTTCAGTCTTTTGTTTGTTGTATCAGTTGATTGTTTTAAAGTTTCGATTGATTTCATATTATAAAGATTAAT
CE_Repeat-49332.305	[A/G]	GATCTGCACCGACGGCCGCTCCGCCCGGGCTCGCGCCCTAGGTTTTTCAGCGACCGCCGC[G/A]CCCTCCTACTCATCGAGGCCTGGCTCTTGCCCCGACGGCCGGGTATAGGTCGCGCGCTTC
Cs104210p1429	[A/T]	AATTTGTGTGACCAATCATGAAAGTATGGAATTAAAAATGCTTTTTCTGTCATTTGATAGCATTCATTACAGTGCAAAAGATGTTTAGACGTTACAAGCA[A/T]GTATGAGAACTAAACCAGTACACTCACTGTTACAACAACCCCCACTACATTATCACTGCACCAATTACGGGGTTGAGCAACAGATCGAACATCAATGTGA
Cs98560p917	[A/G]	CGTGTCTACCCGAGGTTGTGGGCTGCTCTCTGACGGGAATATCCGCTTCGAGGACGGCTAATCCCAGTAGCCAGTTGCTTCTGTCCACTCCGTGCGTGTC[G/A]AATCGGGTGTTTGGACTAATGATTCGAGTGGTTTTCAGTGGCTCTGTCGAGTCTGAACCAGCCTAGCTGGTGGTGTTCTTGAGTCATTGAAGCCTCGGCC
CE_3856.597	[A/T]	TTTTTAGGATGGTTTGCTTTATTGTTCAATCGGCGTACCTTTTGTGTTAGAGACTTCTTG[A/T]GTCGATTTATCTATCTTTAAACATGTATTCGAATGATTCTCTAAAAAACCATTTCTGACT
Cs11839p1946	[T/C]	TCAACACCCATAATCTGGCCAATCTACTAAACTCATAATTAGAGATTAGATTCCAATTACCAAATGTCCTCCGCATTACTCTACCAATCCTGTGCTCTTT[A/G]ATCTTCGTTTCAACAACACAACCAAAATGAAAACCTTGGCGCCGAACCCATTCTCTGATAACATTCTGCTTACTTGACTTATTTAAACCACAAATGTTCT
Cs108339p1408	[A/T]	AGCCAACTTTCTACTGAACGTTTTTCTGGTAAAACCAATCTCACTGATGTCATCATAGACACTGGTGCCTCTCACCATATGACAGGCGATTTGTCCTTGT[A/T]GCACAAAGTTATTGATATTATGCCTTCTGCGGTCACTTTTCCTGATGGCACGGCTTCTCGTGCTACGAAGATAGAGACATTACAGTTGAATACTGATTAT
Cs109065p1743	[C/G]	CCGCCTATCCCTCCTATCTCCTCAAACACACCTCTTGGTCCCCCGCCTGTTCCTCTTGTCTTGCCTCCTCCGCAAGCTACTCATCCCTTGACCACTCGCA[C/G]CAAACATGGCATATATAAGCCTCAAACTCAGCTTTGTCTTAATGCTAATGTTGTCTCTCCTGTTCCTTTATCTCATGTTCAGGCTGCAAAAGATCCATTT
Cs120170p307	[A/C]	CATTTTGAGTTTGGAAAACCCTAGGAATCGGGTATTTAATTGAAATTCTCATGCCTTGACTTAAGTTTAGCCGTGTTTCCCTTCTGCAAAAGAGAAAAAG[A/C]TTCGAGATAGTTCCTGAGAGTTATTGAGTCTGTTCTTGAGTGATTGTTCTTATAGTAGGAGATCTGAGGCTGTAAAAGTGTTAGGAACATGTTGTCGTGT
CE_14639.275	[C/G]	GAGCTTTCAGCGGAGCCTCAATGAACCCAGCCGTCGCTTTCGGACCAGCAGTCGTGAGCT[C/G]GACATGGACCAACCACTGGGTTTACTGGGCTGGTCCTCTCATCGGTGGTGGACTCGCCGG
Cs120664p457	[T/C]	TATTGTGCTCCTCGTTCATATGAGGGTAAATACCGGCATTGTTATCATTATTGTGATTGTTGCTATTGTTTCCTTCTTCTCGAGATATCACCATTGCAGC[A/G]GATTGAACAAGCTCAAGGCAAAGCCTAAGCTTGTTCGGTTCAATGTGAGTCAATCCAGGAACTGCCCCCTTGAACAAGAAATCCGACGTTAGTGTTCTAA
Cs112090p327	[A/G]	CAAGAACTGTAAAAGCATTCGACCAACCAAAGGCAAAGAGTCACTCTTTAGGCCAGCCAAGACCCGGTCTTTGAACCTCCGGCTGCGCGTCTTCATAGTC[A/G]CGTGCAGAGCGTATTGATTCCTCAAAGTCAGTCGAGTCACTCGCCACAGGAAGGAAGCTTCCAATGTCGTCTTTAGCACCAAAACCTCCAGCTCTTATCA
Cs110885p926	[T/C]	GTGGAACCCTTCACCCGGTAGCTGACCACTCTTACTCATATCGTCATCTTCGCTCTCGCTTACTGACAACTCTTATGTATTTTTCTTTTGTTTTGCAGTC[A/G]TCATTCCCAGGTGTCTACTCCCGTGTTCCGCCTCATTCCAAGCCGAGATAGACGCAATCAAACTATTTTGTCCTTATGTTTGGTCGGGCACCGAGCCTAA
CE_15784.204	[T/C]	AACAGAAATACATTTAACAATCTGAAACCTATCTTTCTCTTAAAAACCGTAAAGACCTAA[G/A]AGAGTTTGACAGAGATTTTAAACTGCATCTTGATGAGGTTCCGCGTCGGCTTTGGTTGGT
CE_15322.154	[A/G]	GTTAGGGAGCTTGAAGGTTCTCTTGGGAACTGGACAACCTGCGAAGCTGTTCCATTGTGC[G/A]CCCATTACTCCCCAAACTCTGTACCCAAGACTTGTAAGCCATGACCTCAAATCTGCTTTG
CE_7227.247	[A/T]	TTACCTTTTTCCTTGTTTGCTAGATTTAAAAGTCAGAAAAATGCTCGGAGGGCAGCAACT[A/T]CTTTCTCTGGCCAGTCTTCTTGAGGTAAATGCCCAGCACCTTCAATGAGCCGAAGCTTGA
CE_4557.225	[T/C]	CTAAGGAAAGAGAGAACGGACGAGGTCTCGACCATCATCTTTTGTCCGAGGGACAGATGT[G/A]CTTTGGCGGGACTGAATCGCTTCGAGTCACCGTCCATAACTTTTCCGCATCCGAGATTTC
Cs119648p1161	[T/C]	TCTTCATCACATGGTTGGGAATGCTTAATAGACTCTCTATAGGTGATCGTATGCTGCGGTGGAACGGTAATGTTGATTCTTCCTGCTCCTTCTGTACTGA[A/G]CCGCTGGAAACGAGAAACCACATCTTCTTCCAGTGTTCATATTCAAGCCAAGTCTGGAGTAAGCTAACTTCAGGTTTCCTTGGTACGCATTCTACAGTGG
Cs17740p471	[T/G]	GTATGCTTTATCTAATGAGAACGTACAGTTAATCTATGTTAACACTTAGCTTATTTGACAATTGATGTTTGACTTACAGTAGAGAATTGTACGTCTCGTC[C/A]AAGTTTGATTCGGCTGGAGACACATTAACAAACATTAACGTCTTGGCATTTCCGCCCAATGAATCACTCATCAACATTGTTAGCTTGTGATTCCTGTAAG
Cs103777p245	[A/G]	ATCCTCATGGATGGACTATGGTAGAAATCCATTACGCATATAGATGGTATTTAGAAGTTTACTAACAGCTATTGTTGTCCATTGTTGAACGAGCAATCCA[A/G]TATAAGCAGGGATGTAAACAGTTGACCATCTCGGGCTGTCCACAATTAGGTATCCATATGGATGATACTATGCGAGATATGTAATCATATAAAGAAGGGA
CE_25919.125	[A/C]	AAATTGCATAGCATCTTGTACTGCATGCACTAGCATACTCTGCGATGTCATCCTCTGTTG[C/A]AGTTTCCGTACATGCAAGTCTCAGAATCATCGACCTTATACTTTCACCTGGCCATTTGTA
CE_14587.228	[T/C]	TATGCATATGAAAGCCATATCTACTCGTCTCCGCAGATACGGTCTTAGGTACGATGATCT[A/G]TACGATCAGTATTACAGCATGGACATCAAAGAGGCTATGAACAGATTGCCCAGGGAGGTC
Cs120440p387	[T/C]	GAGTATATACCTGTTTTTGTTGGGAGCCAAGCAAAAGAATCTGGTGCTCCAAGTTTGCTTGGTCTGAGGTTTAGGATGTCAGATTCATACATTGGTAACA[G/A]TTGTCGTATTTGGTTCAAGTCCCAGTCTCCAGAGGGGAGAAGAAGATTGGAGACCTTGAAGTTCTGAGGCGATTCTGTCGGTGGTCCCATTGGAGTGGTT
CE_16137.173	[A/G]	TATGCTTAACATACTTGATGATTCTACTATCAAGAGATTTCGCAGTTCGGCTTATAACTA[A/G]AAAACCTGATTTCTAAATTTAGTTTTGGTGTTTTTATCTTTCTGAATCTGTGGCGGCTGT
Cs11823p1494	[A/C]	CAAAATTCACTGCTACGGCTTGAGCCTCCCCCTGTGCTCACTCACAGTCTGCATAAAGAGCAACGTCCAGTTTTTGAGTTTCTTCAGAATGATAGGGCTA[A/C]CCTGATTACTGATAACCATGATGTCAACAACCTTAATACACCAAATGCGGCAAGCGGAGATCATGAGAAATACTTGCAGAGTCGTATGGAGGAGGAGCCT
CE_1470.367	[T/A]	AAAATCTCTTCATTAGTTATCTTATTAATTAACCTTTTTATATACTAGAATCCGAGTTTA[A/T]TTGTAACTTGGATGTACAAAAGAGCAGAGAAAATCATGTTATTTAAATCAAATGATGATG
CE_23771.229	[T/C]	AGGTCCGACGATCATTTCGCGGTAAGGCTCCACGAAAACCGGCCACGACATCCTCGTCTT[G/A]TCCTTGTCCACCGTCGTCCTATGCAACACATTCTTATACTTCCCATTGCTCAGCCTCAGA
Cs101833p209	[A/G]	GAATCACAGACCGAAGAACCACAGGCAGATGTAACGACCCGGAACCTCGGTACCAGCAGTATCAAGAATTGCCAAGAGTCCGTATCGAGGATTACCGAGA[A/G]TCAGTATCGAGGATTACTGATAGTCAGTATCGAGGATTACCAAGAGACCGTATCGAGGATTACCGAGAATCCGCATCGAGAGTGACCGAGAGTCAGTGCC
Cs110925p717	[A/C]	TTGGGGTCGTATTGATTGATTTCTCTTCTCTGTGTATTGTATCCCAGGGTCTCGTGGTTCCAGTCATAAGAGGTGCTGACAAAATGAACTTTGCTGACAT[A/C]GAGAAAACGATAAATGGTCTTGCTAAGAAGGCTAATGAAGGAACCATATCAATCGACGAGATGGCAGGAGGATCGTTCACAGTATCAAATGGTGGTGTCT
Cs12339p2609	[A/C]	GGAAGACATGACTTTATAACAGAAGAAAAGATGAATCAGCGTGAAAGAGATGAAGAACTTTCTGGCGAACGACAGAGAACAAGAAAAGCATGAGCAAAGA[A/C]GATTAAATCGACAAAAGAAACTAATTCTGAAAATAACAAGAGAGAAAAAAGGTGACTACCTTTATACGCAGGGTCGAAGGGAAACAATGATGACCTAGGA
CE_Repeat-34485.468	[T/G]	AATATTATCTCATCCTTTTTATATAATATTCGAAACGTCCGCTAGTAGCTTCACCTGTCG[C/A]CCTTCACCTCACGGTCTTGCAGTTGGTGCTGGTGCTGATCTTGTAAGGAATGTTGACTCC
CE_5544.588	[A/G]	AGTCAGATCCGCACTTGCAGGCATCATTCTCGGCGACGAAAGTCTCGCCGGAAGCCTCGT[G/A]CTGAGAGCTCATAGCTGGAGCAACGCCGAGGACAAGTGTCTCGGTGGTGGTGTTCTCCAA
CE_10300.336	[A/T]	GCGGGTGATTTCACTGAGAGACCGGCACCCACTTAGTGCCATGGTTAGCTCGAACTCATC[A/T]CGTAACATTTGAAGCACCTTTCTGACTCCAGCTTCTCCTTCAGCAGCTAGTGCGAATACC
Cs101849p628	[T/C]	TCTTGCTAAGGTCCTCATGGACCAATTGATCTATTATAGAAGCTGGGTGAGCAAGCTGCACAAGAGAGGCTCAATGGGAACTCTAACCATTGGAGGCATC[A/G]TCACTCCAATGCTACTAGCTGCCAAGGTACCACTTAAAGGAGAGAAGGTCATGCAAAGATGGATTGACTCCAACTATCTCACCTCCACTCTCATACTAGC
Cs104106p383	[A/C]	CTGTTTGAGAGAATGGAAAAAGATGGGGTTAGAGCGGATGCTGTTACGTACAACTCTCTTGTGACCGGTCTTTGTAGTTCTGGTAGATGGAGCGATGCTT[A/C]TCGCCTGTTGAGTGATATGGTAATGAGGGATGTTGTTCCTAATGTAATCACTTTCACTGCGTTGATCGATGCGTTTGTGAAAGAAGGGAACTTTTTGGAG
CE_Repeat-32476.255	[T/C]	GTCGGATTTAACAGCTCGGACGGTGAAGGAAGAGACTCTTTTGGTTGGAGAAACACCGAA[G/A]GGAGCGCCGGAGATGCCCTTGGGAACGGCGAGGCGCTTCGCTAGAGAAGTGGAGGAGAAG
CE_21852.202	[A/G]	CTAGGTTGATCACATTGCCAGAAGGAAGCCAAGCTTAAACCCTGTGATGAGATTGAAGCT[G/A]GAAAAAAAGAAGAATGGGGTTTTTGTCAGAAGCAAAAAAATAAGATTCGAAGTTAATGTA
Cs12241p592	[A/G]	ATCAACAACGAATTAACGAAAGATTTGAGTGAGTGAAACCGCTCAATAGACAGCCCGAAAAGATACCAAAAGGAAGTAAATCCTGAACCACCCCCACACA[G/A]ACAGGTAAATACCGAATCAGCCATATCCCGAACCATATCAGATCGAATCAAGTAAACCCCAATCACTACCCATAGCAAAAACAATCGTATCATCAAAGAA
Cs98003p554	[T/C]	TCGTCGACCTCCTCCTAAACCCACGAGTTCGTCGTTCGTTGGTCTTTCTAAAATCTAAAACCCCATCGCTGTTAATTCTCTAGGGATTCGTTATGAACCT[A/G]TCACAAGTCGACATGGAGAACGCCAACGAGGGTAAGCAAAATCAATCCATGTGTTTCAGTTTTTTTTTTGCTTTCAGCTCATCATCATTAAGTATATATA
CE_1061.422	[A/G]	GTAGCTATGAACAACGAGGGAGCCTCCCCAACCTTTGCTCCAGGTCCAATGTCAGGTTCA[A/G]CGGAATCACCTGGTGGATTAGCGCCGGGTCCTGCTTTCCGAACAAGCGATGCACCAAGCA
Cs102074p411	[G/C]	ACCAAGAAGGAAGAGGCTCGTCGCGTTTGGTGAACCTCGTGTAATTATCGAAGAAAGAGAGCCTATCATTCCAGAAACCCTTGAATCCATTCCAATTTTT[C/G]CCAACGAATGACTCCGAATCTCCCATCTTCTTCTCCAGATCGATCGATGATTATCTTCTTCTTGCTCGCTCCCAATTAAAGTTTTCAGTTTTCCTAAAAA
Cs12288p1553	[A/G]	GATGGTTTTACTCCACTCCACATCTCCTCTGGTGTCTTTCCTTGTAATACAGAAGTGGGACTTCTGTTTAAGACATGGACAGCCCATTTTGTTGCTTCTA[G/A]CCAAAACTTCTTATGAACTTCTTTATCCTTCAATATGCATTGCACCATGTTCATTATAGTGCGGTTTTTGCGCTCTGCTATGTCGTTCGGTTGCGGTGTG
Cs109841p270	[T/A]	GTGACCTGCCTGCTTCTTTGGCCGTACAATCTTGATCTTGAACCCGGTACAATTTAGTGGCACCACCGGTTTAACTTATTTCGATTTGATTTGATTTTTT[A/T]AAAAAGATTTGGAATCGGTTCGGTTTTGGTTAATATACACTATCATGTTAAAACCTCAATCGTCGTCGGTGAAAAAACCGCCAGTTGTACTTTTCCGGCT
Cs117364p1146	[A/T]	CTAGTTTTTGTTTTAAGAAGAAAAGAAAAATCTAATAATCATTTGAATTTGAGATAACGGGAATATTAAAATTTGAGCGTCATCAGAGTTTAACCCTTTA[A/T]GTATACATTTCGTCATCGTATACATGCTTCTTTTAATGTTCAGTTCGTTCCCGAATGTCTTGTCTTCCTAGCTAGCTCTCGTTATATAACTAGACACGGT
Cs12473p1566	[T/C]	CGAATCTTAGCTTAAATGTGGGTCGTGTGTCTCAAGAAAAAGAGACGAGAACTGATGGACCGTCATACAAGGGGAAAGGAAATAAGCATTTTGGGCCTAC[A/G]AAGCCCGATATGAAGCAAGGACCCGAAAGTAATGGGCTGAAGCAAAAACAAATGTTTGTCTAGACGCCCAACAGAGGATTGGTTTTCGGACCAACCAAAG
CE_Repeat-53076.95	[A/C]	CTGGTGTGGGGCACAGTAGAAACTGTAAGTACCAGGCTCGGTCAAAGAAACCTCGTAGGT[C/A]TCTCCGGGAGCATTAAGTAGAGCTTCCTCACTCATCGAGATCTTGGCCACGTCGACGCCA
Cs101859p467	[A/C]	GTTGGTGCTCCAGATACTTCGGAAGTATGAGCGGGCTTCAGGCCAACAAATTAATTTCCAGAAATCATCGGTCCAGTTCGGGCATAAGGTGGACCACGTC[C/A]TGAGGGAAGAGTTAAAAGGGGTTTTAGGTATTACTAATTTGGGTGGCATGAGTTCTTATTTAGGGATACCGGAGAGCTTAAGGGGGGCAAAGACGCAAAT
CE_8618.186	[A/G]	TTGTTTATTACATCTCTCAACCTTCATAGCTCCTAAAATTTCACAGTAATCTCGATGAAA[G/A]CATCTAACGGGTCTCTACAAGGCAGGATGATTCTTTCGTGCAATGTGGCCATAAAGGCGA
CE_18700.374	[T/C]	GGTTGGTGTCCTAAAAGTCTCTCTTTCAACAGTCAGTTTCCCTTCTTTCGTCGTTAACCT[G/A]AACAACTCATCTTCCGCAGCATCAACACAGTTCCCGTTAATGTCACAGATCTCTCCTTTA
Cs109690p547	[T/G]	TGGTCGTGAGAATGATTCTTCTGCAATTGATAATCCCCTCATTGAGCAGACTAAGAGAATATCTAACCCACCTGGCTATCTACATGATTACTACTGCAAT[A/C]TGACTGCTACAGATGTTCCTTATCCTTTGGCTTCATATGTGACTTATGAACATCTCACAGAGGAATATAAAGCATATATTTGTGCAGTCACTAAATTTGC
Cs123131p308	[A/C]	GAGGTTTTTCCTCCTCATCATTAGGATCACCCTCGATGGTAAAATTAGTTTTTACATCCCACACATCCTCCTCATCACCATTCTCTTGTGATACATCAAA[C/A]GCTCTATGTTTCTCTTCTGTATCTACCGATTCTATTATACCAACGCTTTTATCGTCAACTGAAACCGATTCATGCAAAGTACCTGGTTCCTCTGCATGAT
CE_24452.158	[T/G]	TGTGTGCCTTTGAAAGTCCTGTGGGGCGGAGGAGGAGAACGGAAATGTGGGAGACGAGGA[C/A]GACAAGCCTTGGGGAATCTCTGACATATACCGCGGACGATACTCCCCCCACGGCCACCAC
Cs93137p488	[A/C]	GTGTAATACATTAGGAGTGTTCGTGGTAAATTGTCCCATCCCCATATGCAATACTCTACAAACGGGCGTGATAGAGCCATCCAAGCTGATCCTGTAACAA[A/C]AACAGCAACGAAAAAGTTTCAAGCTCTGTTGAGCAAAAGAAAGCCGCAACACCTTATAGGTTCAAACTTTAATGGCAAGAAGGCTTTTAATTCCTGAATT
Cs12355p126	[A/G]	GATTAATTAAATCGGAAATGGTAAAGGTATAAACCGATCTGAGGGCTGATTTTGCCAGTTCATCAGCTTGATAATTGTCTTTTCGACTTACAAAGGAGAA[A/G]GAAATTTCCTCAAATGAAAGAGATAAGGTCAGGATGTCATGAAGAATCCCGTAGAGCTCCCTCGATGGAGTCTCCGAAACGATGGCTTTGATCAACAGTT
Cs108324p1072	[A/G]	AGACTTAAGGAGGGACTTGAAAACCCTGAAAACCAGTCGTCTTTGATTTCCGTCGGAGGAATCTCCCGGCCGTTGAGCCTAACCAAACATCATCAGCCCA[A/G]TAAGACATTCCAACAAAACATCATGGTCAAAAATCATGAATTTTTGTCGGATAGTTTCTTCAAAGGATTTAAATGTGTGGATGAATCCGCAGTTTATACA
Cs108450p481	[T/C]	GGTACTCCTGTAGCTGGGACAGGGACTGGCGATATGGTAGAATTTGAAGAAGTGGTTGTGTCATGGAGTGGAAGCACAAGAGGAGGTGCACAAGTAATGG[A/G]TAGCAGGCTGGTAATAGGTTGCTTTCCTTGGCGTTTGTCCTTTTTGGCTCTAGGGCAGTCAGATGTTAAGTGTTTGACTGAACCGCAAGTATTACAAGTA
CE_23816.318	[A/G]	YGAAGGAGCACACAATAAAAACGATGCCWGTGAAGAGCRTGTCCGCTTCTTTGAGTGAGA[A/G]GAAAGGAGTGATTTTATTGGGAGATGCATTCAACATGCGTCATCCAGCAATCGCATCTGG
Cs102052p768	[A/G]	TAATAAATTCTAAAAACTCACTTAAATTAAATCTCTCAACTCCAATATTTTATAAATTTCCTAAATTCTACAAAATTCACCAAAATCATGATTTGAATCG[G/A]GATGTATAATAAGGCAGGGCATGATGTCATGTCGCGTTGAGAAAACCCTTAAGTCGAATAAAAGCATCAGCCGCGCGATTGGTTCCATCCACCGAGCAAA
Cs107916p264	[T/C]	CCGTCGCTCACATCAGCTCACTTACCCTGGCTTATGACAGAAGGGTCAAATCTGCGACAGCCTCGGAGTTGGAGTTAGACAAAGTGAAGGAGTGTTTAGA[G/A]CATCTTCGAGCTGCAGATAAGCTCAAGGAAGAAAAGATCCTCAGGCTGGAAAATTCACTTGCTGAGACGGGGGAGGCTTATCAAAGTCTCTAGTGGAGAT
Cs116930p348	[T/C]	AATTAAGAGATATCTCTAAATTAAACTAGTAAGATGCATAGATGTCTTCGTCGCTGTCAAAAAACTCTCTTCTTTTTCGAGACCTCTTTTTGAATGGAAA[G/A]ATTCTCTCTGGAGCACCACAAGGATGGATTGATAGATCTCCAACATGTTCGGACGTTTCTCTCGAATCATCCTTCGACGACCAAAGTCTAGTAATGCTGG
CE_21935.264	[T/C]	ACTGGCTCATGCCTTTGGACTTTTTGTAGCTGTCTCCGTTGGTGCTAACATCTCCGGTGG[A/G]CACGTTAACCCTGCCGTCACTTTCGGCGCTTTCGTTGGTGGTAACATCACTCTCCTCCGT
Cs11768p465	[A/C]	TGTCAAGCGGTGATGTAATCTCCAAGTCTATTACCCTAGCTAAGGAGTGGACTGTTGCACATATCCCAACCCGGAGGAATAGACCGACAATTACACCCGA[C/A]CAGATCCAATTCTTGGATATCGACACAATCAGATGTTGCATGGCACGAGGATTCAAGACGAGCTGGCTTTGGATGGATCTTTGAACAACACCTTCCCTTT
CE_Repeat-32024.128	[T/C]	TCATAAGGTACATATTTCAACTATTTTTACATTCAATTATTTGAAAGGGATGACAATATC[G/A]CCAATGTTGTTGTGCCATGGATCCGCCAAGTGAGTTGCGAGGTTCTCCAATGGTCCTGTC
Cs266662p699	[A/C]	GGAGAAAAAGTGAGCTCGTCGGAAGATATTCTGGGATTCAATAATCAGATCAGGGGACTAAGAAGGAGAAGAAACTGAGAGGATCCGAAATTGGAGCTCT[A/C]TGGAAGGAACAATTGAATCCCAAAATTCGAAGCCTAGATTGAAGAAATTTGAAGGAGAGAAGAGAAACGTACCAAAGCAGAAGCGATTCAGAGAGATTTT
CE_25272.299	[A/C]	TCTTTCTCTTAACATACCTTCCAATTATGGATTTTTCTGATGCAAGAAACACCACAATTA[C/A]ATTGTCGCAACATTGTCTCATATAGAAAGTAAAATTTTATTATAAGACCGTAAAATCTAT
Cs20216p150	[A/C]	AGAATCAGAACACAGAAAACGACAGATGTAGGAAACTATGTGAAAGCAAGCGTGGCTTTGGTCATCGAGCCATATGTCCACAAAACATACACATTCCAAG[A/C]ACACTCCAAACAAAACAAAACAAAATTAAAATGTAAAAAGACAAAAAATCAAATAAAATCCTAAAAAGAATTACGATAAAAACCCTACCACGACGGTGAG
CE_9773.135	[A/G]	AACGTAGGTGAAGAGATATTGGTGGACACTAGAACCGGTGCATACATGAACCGGGCGTGA[A/G]GCGGATCTACACCTAATTTAAGTTGGGTACTAAGTCAGGAGGCAATGATAAATCTTTTTT
Cs104278p157	[T/C]	TCAGAATGTATGATACCATTGGTGTGAATGTGAGCATGCATATTTGAGCACAATTTTTGGCATCTCTTGCTTACTTGCTTAATTCTGTAACTCCCCGACC[G/A]CCACCTCTCAGTGGGGCCATGTCCAGTCCCAGTCCATGATCTCTCCATCCTTAATGGGCCTCACGTCCTCTCACTAGACCCGTGAACCCAACAATATCCA
Cs12006p1962	[T/C]	TTGAAGACTTGCTGACAAAGGGCCATATTCGGGAAAGTCTCAGTCCTTGTGCCGTGCGAGCCCTTTTGATTTCAAAAATGATTTCAAAAAAAGATAGGTC[A/G]TGGCGTATGTGCGTTGATAGTCGCGCTATTAACAAAATTACGGTAGGCTACTAGTTCCCGATTCCACAATTGGACGATTTGCTGGATCAGATCGGCCATG
CE_14161.166	[C/G]	TTAGTGCTGGTATGATCGCATCCGTTAGTATATATCATGCAATCGCATATATCGTTTTTT[C/G]AAAACTCAAGGGATCATTCAATGTGGGTCCCACTTGATATCTGGACCAGTTTATTCACCT
Cs104365p736	[T/C]	GATAAAAAAAATCAAACAAGGCTCACATCGGGTGTGAGTGAAGGCCCTTCAAAATTGGCGTCAATGTACTTAATCAGATCAAGGCTCTCTCCCATAACTC[G/A]GTTATTGTGCTCTAATGCAGGCACCTGCATAAAATAGAGAACAGATGTAGTTTTGGCTAAATCCCTTCCACAAAAATGATTTAAAATAGAAAAGTACACA
Cs107771p116	[T/G]	AACTAGAAGAATTGTAGTCAGCAGAGATGTTGTTTTTGATGAGAAAAACAAATGGAGCTGGAACAGAGCAGAGATCAGAGATAACAGAGATCCTACTCAA[A/C]TTCCAATGTGGGATATTGTATCCCTAATACGCCCCCTCGAGATGATGGCTTCTTTTGGCATCAATCTAGGTATGTTCGGGCATGAATCAGCGGGTCAACT
Cs12077p866	[A/G]	TGGCGGATGAGTTTGTCGAGTCGCGGATGCGGTTGGAGTTTCCAAGTGGGAAGGATGGAGAGCCGGAGATCATAATCGAGGAGGATCTGCTAGAGGCGAT[G/A]AATGGTCTGTACAAGCAGTGCATGATCGTCAAGGTGTTGGGGCGTCATATTGCGGTTGAAGCGCTGAACCGTAAACTTCGGGAGTTGTGGAAGCCGAAAG
Cs12119p1502	[A/G]	TACCATTGAAAGCTTGGAAATGTTTACAATACTCAAAACGTGAAAGAGGTATAGGATTCAAAGATTTGACGAATTTCAATGACGCTTTACTTGCCAAACA[G/A]GCTTGGTGTCTGATACAACACCCTACCTCATTCTTCGCAAGGGTTTTTAAAAGTAGATATTGCAGAGATGATAGCATTCTAGACACAAAACAGAGAGCAA
Cs28927p2554	[A/G]	TAATTTCTCTTTCTTTGAGCTCTCTCGTCATCCTGTATCTCCCATCACTCACTCCCTCGTTCCGGCTAAAAAACTATTTCCCCGGTCCATTTCAGCTTCG[G/A]TCTCCAGTGAAACTCCTTCATCTAACACAGACAAGATCTCTGTGAAACCTGTTTACGTCCCTACACCTCCCAATCGCGAGCTCCGGACTCCTCACAGTGG
CE_15043.79	[G/C]	TTCTTCTTCTTCCTCACTTAAGCTCCCCTCTCGGTTTCTTGGAACTCGGGTTGTAAAGCC[C/G]CGGCTCCGACTCGGACCCTCCAATGGGTCGAGAGCCACTTGCTGGTTCAAGTTTGGAAAG
Cs109228p1275	[T/G]	ACAACAAACCAAGCCGCGGAGGTAATGCCGAAATTGTTTAGGGATTAGTATTGTCTCTTTGTCTTGATGAGTACTAGACAAGAAGGTTAAGTAACATTCT[C/A]GGTAGTCGATTGAAGCGATGAAATAGCCATCACGTGGAGGCTGAGCCAAAGAACGATTCATAACGAAGTCAATGAAGTCTCTACGCATGGTGATAATTGA
Cs124196p455	[T/A]	TGTGAGGAGACTTACCAACTGCTTTCATAGGATCCACAGTCCTCACAGCTTCTGTATAAGTCAGTATCTGCTTCTCTACGTCTCCCTCAAAAAACTTAAC[A/T]CTACGACGCCATTGTTCAACGTTGTGTGGGTTCTGCCTCAAGAGAACACTGTTTGCAAGTGCGGGTCTTCTCTTCATCAGTTCCTACAAACGAGCCAATC
Cs188875p767	[C/G]	AGAATTTAAAGGTTAAAACTTTATGTAGTGAATTATAGGGGTGTTTGTCCATATGGACCTTTGTGGAGCCAAATCTTTCAAAATAGGCATTTCTTTCCAT[C/G]CTTTCATTTTTAGGCTTTTTTTTAACATACAAAAACAAAACTATCCTTCTCTCTGCCTCCTCTTTGCTTTCTTCTCTTCCGACCAAAACCAGGAAACGTC
CE_22760.652	[T/A]	CTTCTTCTCACCCTTGACAAAGATCATGATGGTCGGGATGCTTCTAACACCATACTGGCT[A/T]GGGGTTGAAGGAGACTCATCAGTGTTTAGTTTGTAGAACTTCATCTTCCCWGCGTACTGT
CE_4893.589	[T/C]	CTCGTCCAGTCTATCGAATTGCCCATCCATCTCCAAAACTGATACCTCATGGTCAAAGTA[G/A]GAATCAGGTTCGTAGTTGAACTTGATGCCAGGGTACGAGCAGGTGAGTTTGCGGCCGCAA
Cs101501p1376	[T/C]	GGGAATGGGGCCAAATGGAAGCCGTGACCGCGGACGCTGGGACGTCTGGGTCGGGGTCTTTCAGATACGCAAGATCTCTTACACCATGGCCTAATTCACC[G/A]ACTATGTACGCACATGGTTGGACCGCCTGGTAGCTAAACAGCATCGCAACCATGACCGACCTAGTAGCACTTGGGAAGTCATGAAAGCCGTTATGAGGCG
Cs119680p779	[A/G]	GAAGGATGAATGTAGAAATCCAGAAGTTAACAAGGCCTGAGATTTCCGAAGTAATCAACTCAACTCTACCAGCGAATGAAAGTGATCTGGTTGCCCAAGA[A/G]TTGAATTTGGTCTTGAGTTTCTCGATTAGAGGTGCATACTCTGCAACTTTTAGCTTCCTACTCATCAAAGGCAAACCCAAATATCTGATAGGCAAAGAAC
Cs270291p284	[T/C]	AGCTTCTTTAACAGTTTGATTGTCTGGCACATCCTCCATCTCACCCCTGGTATGCCCATCTACAAGCTCTGAGTTGACAGTGGGAATTTTCTCTTCCAAT[G/A]GCCTGTCCGCATCAGAAGTTTGCTGATTCTCTCCCATACTAACGCCATTTCTCTCGCCGCTTTCAATGTCTACAGAACATTAGAGATATTACAACCAAAG
CE_7847.228	[A/G]	CTCTAACATAAGCCCGGAAAAGCCCGAAATGCTCTGTAACCCTGTTAGAGCCGGGCTCGG[G/A]CTTTGAAATATAGGCTCGGAAATATTTCGGGCCGGACCGGTCCAGGTCAGGCTCAAACAT
CE_19373.229	[T/C]	GGTAGTAACAGCAGCAAATTTCCTTAAAAAAGACCAACATAAACTTTCTCCTTGACACCA[G/A]CTTCCTCGATCGGCTTCAGGGTGTTTTGATCTTGGGGCGTGTTGGAAGCAACTGGTAACA
Cs124022p903	[A/G]	GTCGTCCCAATGTCTATCCCTGAGAACACCAGACCAATGTCGGGACGCGCCTCTGCGACTCTCGAGCCAACTTGCCAAGCACAACCATCTACAGCACGCC[A/G]GTCTGCTTACACACCACGAACGCAGCAACCCTCTCCAGCTCGACCACGGCATTCCTCTCATGAGCCCCATGAGAGAGCGAGAAAGTCGTTGAAGAAAGCT
Cs100164p471	[A/C]	TATAGTTTCATATCGTGATGTTATATGAATGAATCTGTGCATCTCTATAGTTTCATATCGTGATGTTATGCGAATGAAGGACTTCTCAGCCAACACTTTA[C/A]GCCTATCGCTAAGCCTATCTTCGAGAAAGTCTTTGATGTAACTAACTTGGGCACAATTGAATAAACATGCAAATGCGATGTAAACAAATAACTCTTGGCA
Cs103927p395	[T/C]	TCTGGTTCGACTCCACAGGGTCTGGTACAACTTGGTCTTGGTCTCCTTGATTGCTCGCAATTTGACTTGGTTCTCCTTGTTCTCTCACTATACGACTTGC[G/A]CTAGGCCTCAATCTCGCGTCCTCCATAAACTCCGTACTGACATCAGCTTCTTGTTTGCGGTCTCTTAGTTTCGGGTCTTGCTTATCTCTTGTCTCTACTA
CE_Repeat-32127.619	[T/C]	GTAAACAGTGTTCCTTAATGGACCAGCCTTGACGAATGGACCCACTAAGAAGAAACCATG[A/G]GCTAGACCCACTTCGACACCACGGAGGAGCGGGTTGACAGCAGTGCGGTAGCCAGGGAGG
CE_720.411	[T/C]	GAGGTACTTGAAAAGGATACCACCGTGAGTGGCAAAGAAGGGAGCAAAGACAAGAGACTC[G/A]ACAGCCATGAGCTTGATGAGGATGTTCAATGAAGGTCCTGAGGTATCCTTCAATGGGTCT
Cs106387p322	[A/T]	ATTGTCATTTATCTTCCCCCACCTCTGCTTGATATGACTAGGGGCTCTCTTTTCTAAACCGACAACCTTTGGACTTGCATTGAAATATTCAGCAACCCAT[A/T]TCCAATAAGCTTCACCTTTTTGACCATTACTTACTATGGGATCCTTGCTCGTGTTCAGCCATGCACCAATGAGCTCAACATCATCCGCTGGTGCCCATTT
CE_7290.325	[G/C]	TTCCGCTTGCACCGCTACCACCACTGTCCCTCCCACCGCCTCATATCTCCTTGTCGGGTC[C/G]CGGAGCTGTACTGTCGCCAAAACCGTTAGCGTTTTCTGCTTTCGATTCTCCCTTTTGCCA
CE_5192.207	[T/G]	TTATGACAAAGCAAGATCAGTTCTACGAGACTGATCCAATTCTCAAGAAGGTGGAGGAGA[A/C]ACAAGCTACCAGAAGCAGTGGCACTACCAGTGGCAAAGGAGGTACAAGAAGCAGTGGCAC
CE_15871.139	[A/G]	TTCTCATTTCTCGAATGATTTCTTGCAATGAAGAACGGCTTCGTAAATAGAGCTTTCGGA[G/A]TCACAAGACCTTCTCCAGTAATAGTCATCGGCTACACTTATTCTCGGTGACGATGTGGTC
CE_1689.375	[A/C]	AGCTTTTCCATTAAAGCACCAGCAGAAGGATATGAGACTCGCACTTGGACTAGCGGAATC[A/C]GTTTCTCAATCTACTCCAATTGCAGCTGCTGCAAACGAGCTTTACAAGGTTGCTAAATCC
Cs105480p475	[T/A]	ATATCTTGTGTGTTGGTGCACCTTAGGGTGTTGTAGGGAGCTTCTAGAAGTATATCATTAGTCTCTTGGCCGCCACAGATACGTTTGATCTTTACTGAAC[A/T]CTTGAGACTCCAAATAAGGCAAGTCTAGAAACCATTGATTTAGAAATTGAATAACTTCTAAACCAAAATTGATTTTGGCTTGATTCCAACTCGACGTGTT
Cs12123p1166	[T/A]	TGGAGGCGGAAGCGAGGCATCGGAAGCTTCATGTCCGAGATAAGGGGTGATCAGGCCATCATCGGAGTTCTCAATATCGATAAAATTGTTCTCTGCTTGC[A/T]CGGACTCGAGATCAACGATCGGCTCGTCGTTTGGGGTTACGGACCGGAGTGTTTCAGCCCTGACAACTGTTGTCACTGGGACCTCGGAGGACTGGCCCAG
Cs115225p446	[T/G]	AGAACACTCTTGTATTTGTCATTGCTTATCACCTTAAAGGAGAAACAAGCACATAAAGTTAGCACAAAGAGAGAGTGGATTAACAAAACAGAGGAATTTT[A/C]AAATTTGTACGCCTAATATTACCTGCATCTGGTCACCAAGGTTGACTATGAACGTGTTGGGAACAGGATGAACAGCGACCCATTTACCATCTTTATACAC
Cs16730p397	[A/T]	TTTGGTTTTAAGATCCTGTTCTTAGGTGTTGGTCCTTGTTTCTGATAGAGTCAGGCATTAGCTAATTCATCGATGTTTGCTTGTAAAGAACCAAACCAAA[A/T]TGTATAAGATTTTGAAAAATCCTTTGTCATGGTTGGTATTTGGATGATGCAAAAAGAGGTGTTTTGTGATTTTCTTCAGGGATATGGAATGACTGAAACG
CE_3028.557	[T/G]	GCCAAGAGACCTTATCATGCATATACACTTAACACTCACATTTTTCTTCGGCTCATACCT[C/A]AGCATTTGCTCAGGGACTCGTTTATGGTTCATGTTGGTGATCAGGGTCTGCGGGAGAAGG
CE_Repeat-32135.330	[T/C]	TCTGTCCCTCGCTTGGGCTCTTCCTCTTCCGCCATGGCTACCTTAGCCAAAGAGCAAACC[G/A]CAGCAGCTGCAGCTGTGAACATGAGGTCCCTCCTCATTGTGGTGCTGCTCTGTTCCTTCT
Cs11979p434	[T/C]	AAGCCATAATCAGTTAGAAACATCTCTTTTTGTGTATTGCTGTGTTTGAGTACATATATATGTATAAGTGTGAATGCAAAATTTTCTGATTCACTGTATG[A/G]TATGGAAAGCAACTCAACACATAGACCAGCAGCTCGCCCGCAGAGTGGATGATGATATGGCACACGACAAATTCACCTTTCTCTTCTTTGCTAACTCTGC
Cs103632p613	[T/C]	GATACATTGTCACTGAGTTATGGTTGTACATACTGCTATCAGAAAGTGAGGAAAGAGGAAGAAGAGAGAGAGAGAGAGGAGAGAGAAGTGACGTTTCAGA[A/G]ATGGTGGGAACCATTGATGGATTTGGTTGCTCATTTTGTGGTTGCGGGTAGCTCCGTTAGTGGTGGGAGAACAGAGGTGGAGTGAACAGAGGTGAAGAAG
Cs114314p329	[A/G]	TGAATCTCCTAGTCGTAATCCTCTTTGGTACAACCACAGTCAACACACCGTCTTCATAACCAGCTGATATCCCAATCATATCTATCGATTCCGGTAACCG[A/G]AATTTTCTCTTAAAACTCTTCACCGGCGGATCCGGTGATCCAGCCGTCGCCTCCGTTCGTATGATTAAGTATATCGAATCTTCGATCTCAACTTTTATTT
CE_18222.378	[T/C]	CAAGGAGGGGATGTTTGTAAAAGGCTACACCTATTAAGCTATTTGTAATAATGGTTCCAT[A/G]GGTCAAAACTCATAAACTTGAGAGCTTGAGAGCTTGATTCTGGTGTTTTGAGTTATCATT
Cs103842p185	[A/C]	AGCCGGAAACAATAGCGGAAGCAATTTAAACTACACCAAGCGAGTGAGGTTAGATCCATTCGACTCCTCTCGATGATCTAAACTCGCAATATACACCGAA[C/A]AACGCCCAAAATATACTCTAAACATTTTTTTTTTAACTCATTCCCGCCTCTCAAGGCCATCTCTAACACACAAGGGACACACGGAAATTCCCCACTCGTT
Cs104040p677	[T/C]	TTTGATTGATGAATTGCCCAGGTTTGGGGTTTCCAAGAGAGATTGAGAGAGGTACCAAAAGATTAGAAAAAAGGGGAAAAAGATAATAAAAGGAAATCTA[A/G]AAAAAGAGAAACTGAAGCAGAGGGAAACAGCTTTTATTGCCCTCCGACGCCGGAGAGTGAAAGTGAATGGGTTGTCTCGAAGTTCGTGTATGGAAGAGTT
Cs108026p333	[G/C]	CTTGTTCAAAAAGTTTTGCATTCCACTTACGTCACATACTGATATGTATGAAGCAAACATCTTGTAAATTGGTGGTACTCGTTCAGATTCCATCTTTTCG[C/G]CGTCCCTCTGGCGGTGATGAATGCTTCTAAGTTCCAAAGCTTTTACATTCTTGAACTCCCTGAACGGCAAAGATATTGTTTTGGGGAAGCGAAAAAAGGA
Cs109437p253	[T/A]	TGTGGATTAAGGTCAAGTACGAACTTCAAAGTTCTTTGAAAACTTCGACACAACATGCCAAAACACTCTCCAATGGCAATTAGGATTAACACAAACAAAT[A/T]TAAGCCTCTGCGGGTCAAACCTTGTTTGCCGGAAATAGAACAGTCGTTTGATGACATATATGGACATGGTGTTTTGCATTTCTTCTTTGTCTTTGAACAC
CE_12408.109	[T/C]	GCGTTTTTGCTCGCCGTTTTGAGTGGGAAAGCTTCCCCAACCAGTTCCGATATCAAGGAT[A/G]TTCTCGGATCAGTTGGTGCTGAGACAGAGGACTCTCAGATTGAGCTTTTGTTGAAGGAAG
CE_11826.463	[T/C]	TGGAGCGGTAATGATAACCTTCTTTGCTCCAGCTTCAATGTGTTTCCCTGCTCCTTCTCT[G/A]TCGACAAACACTCCGGTTCCTTCGATGACAATGTCAATTCCCAACTCCTTCCAGGGGAGA
Cs104831p299	[A/G]	GGAAGAAGGAGACCTCTAGAATTGAGTTCATTCCTCTGAGCTTCAAGGCGATTTTAAGGTTGTTCGTCTTTTGTCGGAGCTGACGTTGGTGCTCATGGAT[A/G]TACTGAAAATAGTATTGCTTAAGCCCTTCTCGAAAAGCAGTGAAAGAAGGAAACGCTTTGATTTGGTGGAGAAGACTCTCAACGAGTCAACGGTTCCATA
Cs119596p914	[T/C]	GGTTTTGCACGGAATCGCGGAATCAACAAAACAGCATTCCGGAAATTGTGGAGCGGTTGTCTAGCGGTCCAAGAGATTGTTCTCATGAAATCAACCAATG[G/A]ATTTTCATGCAAGCTTTGAGGAGTAATCATTAAGTTGTTGAAGACAAAGGAGGAACATAATCATTGTTTCTCATGAAGTTGTGGTGTAGTAGCGGAAGCT
CE_14494.240	[A/C]	AGAAGAGGAGGAGGTGGTTGATGATGTTTGCGATCTCCGTCACGAGCGAGAAGCATGAGG[A/C]AGAACGCTAGATACTCTTCCTCAGTGAGGTTCTGGTGGTGGAAATCGGATCTTGATCTCT
CE_2262.265	[T/G]	TTTTTTTGTTTTTTTCTAGGAATCTTATTCATATAAATAGTCATACACATAAGTTTGCTA[C/A]TAATATTTCACTGATGACCTCATATTACGCGTATTTATCAGCAATCTTTAGCAGACGATC
Cs113216p381	[A/C]	GGATTAACTCCACTCTCCAAAGTCGAAGAAGAGGTAATTAAACCAATCTATTGAGTCATCTCGTTTTGTAATTTGGAATCGGAGGATCTCGGTTTGTGTT[A/C]ATTTGTTTTGCAGAGCTTGAGACAAAGAGGATCTAGCTGGAGATATTCAAAGAGAATCACAGAAAAGCTAATAATCGTACGTGCACCATACCAAGATTCT
Cs106780p355	[A/G]	TACAAACAACGGCTATTTCCTCATCTCGACGATTTCTCATTAAATCTCCAACGACAAAATACAGTGCAGCCGTGAAGAAGAACTCAACGGAGATGTTGGA[G/A]CTGTTTGATATGGCTAGGAAATCAACTGATGTGGCCAACGCAAAGGGACTTCTTGCGGCTAAAGCAAAGGCATGAATCTGCGTAGATACTCTCTCTTTAC
Cs105591p203	[A/C]	AATCAAACTAATGCTATGTTCGTCAAATCAGCAACTTAATTAGCAAAAAATAAGCATAATTTCTGATACCAGATCCCAAATAGACAGGAGATAACAACAA[A/C]AAAAAAATTAGGAGAGAGGATCTCACTCACCTGAAAGACAAGCCGGAGCCGAAGTTTCCGACATGTAATGAAGAGTCTGAAATAGCTTAGCTTGCTCTGG
CE_25327.317	[A/G]	ATGAGATTTACAACGAACAAAGAGGCGTCTGAGATAACAGAGAAGCTGGTGGAGATAGGG[A/G]AGGAGCTCAAGATGAAAGTGAGGACCAAGGAACAAGGATGGAAGGTGAAGATGGCGGCTG
CE_Repeat-34675.192	[T/A]	CTTCGGTGCTTTGAGGGCGAGAGTGTACGATGATGAAGTGAGGAAGTTTGTTGAGGGACT[A/T]GGAGTGGAGAAGATCGGAAAGAGGCTGGTGAACTCAAGGGAAGGACCTCCCAAGTTCGAG
CE_19032.373	[T/C]	GCCGAGATTCCTACAGCCGCAAACGAAAGGGATCCGGAAATTATGCTTGTTGATGTGATG[G/A]TCTTCGTCGGCGAGAGTCAAAACCTCGCTCTCATCGATGTAATCGATTCCAATAGCTTCA
Cs11859p398	[T/G]	ATGTGTTTCACATGAATGGTTTCTGAGTTATGAATGATTCTCCGAGACTTTCTCGTACTGTGAGATGCATGCTGCAGTTAAGACCTATCCTTAAAGACTT[C/A]TTGCGTTGTGAAATTGGAAAATGGAAGGGATGTTTCATTCTGGTATGATAATTGGTGTGACCTTGGTCCATTGGCAGACTTTATTACAGGGGATGGACCA
Cs110839p370	[A/T]	GAGCACCACAATGATGGATGCAATGCTGGGATCGATGTCATCTCTGGATCTGTAAGTAAACTCTATAAACATTAGGATCGGGCATAGTTTGTGGAAGGTT[A/T]GACTAGATCTGAATTGTGATGATGATGATTATGATTGATTCTTTACAGGTAGGAGATATGGAAGAGAGAGGAATCTATGAAGCATTCAAAGTGAAGCAAG
CE_8911.81	[T/A]	GGGGAACTCTCCGGTAAGGTAGCTTGGTGATTCGCCGGAGAATGGGCCCAAGTACTTGAC[A/T]CGGTCAGATCCGTACCATGGGCTGCCTGATGGTCCCTTTGGCTTGGCAACAGTCTTCCTC
Cs107342p1023	[G/C]	AGCTTTTGTAGCAGTTTTAACACCTAACAGAAAAAGTGGTTGCAGTTGAACCTGCCGTAGCTGGAAACGTATCGGCTATCTCACCAGTTGAGGACAAGAA[C/G]GATGATGGAGATGAGCGGATCGATCTGGTTGAAATATTCGGCTCATTCACACCAGAGAACGAGAATGTAGAGAAAGAGAATGCTGATGGTGGAGAATATG
CE_2723.263	[T/A]	TAGGAAAATGAAATATCATTATTGGCAACAAGAATCTAAAACACCAAAAAGATGAGTGTA[A/T]TCGAAAGCTTCCAAAATCATTATTGAGCCTTACTACAAGAACTAAGCGTTTCAAATCACA
Cs101808p824	[A/G]	AAAAAAAATTGATTATTAATACGTTGCACAGCTCATGCTACAGCATGCTGAATACATAAACACCGAAGAAAAAGCTTTTTTTTTTTTTGTCGTCAAAATG[A/G]AAAGTTACTAATCCCCTAAGAAGGATAATCAAGTTGGCGGTTGGGGTACGGAGTCCATCCAACGTGGGAGCACAAACTGGGATAACATAACGACTCCATT
Cs115757p134	[A/G]	TCCATCTGGTCTTGGAGCTTTTTCTCTTGCCATATGGTGGACAGCTTGAAAAAGCTCCTCTTCAGTAATAGGCTTAGTCAGAGCCTCATTCATTGCATTC[G/A]TGACACAAGGCTTAATATGTTGCACTACTTGATCAATGTTACCTTTATTATCCGATCGATAGAGAGATTCAAAATAGTCTATAATAACTTTTTGAATACC
CE_1802.196	[T/C]	CGGCGGATCAGGTGAACCAATACCGACAATAGTGCTTCCACTCCCAGACATAAATACGGC[G/A]TCATATTCCCCGCGCCCAGATGCTATTATCCGTTGCTTCAAACGTTTTAGAGATGGTAGA
Cs119319p333	[A/G]	TGATGTCGTATCTGTCACGATTCCAAAAGAAAAGAAAAAACATTCAAAACCAGAGAACCCACCAGAAAGAGTATCTTACGCAAATCGATTCAGATCGGGG[A/G]AAAAAAAACAATCGGGATCTAAGCGAACTTACTTGTTGAGAAAATCTTGGTCGACGACGGCAGAGACGTCGAGGAGTGGGTTACCCATTCCCAAGAGGAT
CE_2045.560	[A/G]	TGAGAATGGGTTTTCTGGCGGATACAGAGCTTCTGAAGATGCTGATGGAGCAAGGCGTGG[A/G]GGTATTGTTGGTGGATTCCGTGGTCGTGGAGGTCGCCGTGGATTTGCCAATGGTGAAGGA
Cs104041p197	[A/C]	CAACTGTTGTGGTCGATACTTGGCGGCCTGGTGAAACCGTATGGACTACGCACTCGTTTGAGAACCAGTTACCCTTTCGCATTTGGGGGAAATGTGTCTT[C/A]CCCAATGGCATGTTCTACTGTCTCAGTGCCTGCGGCTATCTTGGGGTTTTCCACCCGTCGTCTCAAGAAGCCACATGGAATGTTCTTCCACTGAAGAAAC
Cs108289p1124	[C/G]	ATGGGTTGGCCGACCAACAGCTTATACTATGTTCACATATATGTGTTTCCAGTGGATTGATAGCGTTTCACAGCTGATGCGGATGTATCCTTGTGCTTTT[C/G]AGTTTTCTCCGGTATGTATGAAGCCGAACACATTTCTGACAGTTTCATGTTCAGCTTCTTCCCGTAATAATACTACTACTTTTGCCGTAATATTTGGTGT
CE_14991.544	[T/C]	AGATCCTAGCGTGTTTTTTTCTAACATTTTCAATATAATAAGAAATTAAACAAACGTGTC[G/A]CAAACAAACATATACGTTCTTGTGTGTTCATCATCTCAACCACTCCCTTAATTGACAAAA
Cs103573p717	[T/C]	GGGCGTACTTAAATCGTCCATAATATGCCTGCTCGGCACATATTGTCTTGGGTCGCTTCTTTGGACAAAATTACTACAGCGATTTTTCTGTAGTCACCAG[G/A]CTCGTTCTTCGAGAGATACCGTGGATATCCAGCAGTTTTTACTCTAAGTGCGGTACTCGATGAATTTCCCGAAAAAGAGCAGATCGCGTATCGATGCGAT
Cs49912p1000	[T/G]	TCTGTGACGTCTTTTTCTCCCATTTTTCCACGGCCACTTTTTCTTCTTTTGGTCCTTTTCCATCAACCTTGACCATCCTTTGTCCAATTTTTATTTGATA[A/C]TCTAATGATTCCCGTCCCTTTTCTGGTCTCGGGTCACCTATCGACTCGATAACTTCTTTCGCAAGTCTCTTACTCCTTTCTCGAGATTTTTTTGTCTCCG
Cs111450p740	[T/G]	GTCGGTTGGGTTTCTTCCTTCTTCCCTGTTTCTTTTCTGATATTGTTGTTTAGGTTTTTATTCTAGAACACTTACCGATGATGATGAAATTGTTTTTCTC[C/A]TCACGCCAAAGGGGTATCTCACTGTTTCCCGGTGGATCTCTGATGGTTTCTTTTGGTTGTTCACTTTTTCTCTATTGGTTCCTGTCCTCACGATATATGT
CE_1369.478	[T/C]	AACCCACACTTATATATTTCAAAGATTCAACTTTTAAGTGCTTTGCTTAAGGAGATATTC[G/A]TCTATCTCTTTGAAGTTCTTGACAGCAAAGTCCTTGATGACGTGTGGGTCAGCGATCTCA
CE_3669.468	[A/G]	AACAGAGGAACAAGCACGAGCGTTAGGGATTCCACTCGTTGCGTTAGATACGCATCCGAG[A/G]ATCGATCTCGCTATTGACGGAGCTGACGAGGTAGATCCGAATCTTGATTTGGTCAAAGGC
Cs110600p291	[C/G]	CTAAATGCGAGACAAGGAAGGAGTGGTTTCGCCGCTATTGATTCATCTAGTCAGAGCCGGTAACAACATCTTATTCCCATTCTTCAAAACACTCTTGTGT[C/G]GTTTTGTTTTTTCCCTTTTTAACTCAGTTTCCATCATCTGATCTCAGTGGTGGACCCAGGAAAAAAATTTAGGTGGGTCAGTTTTTCTTAGAAACTGTTA
Cs100774p1140	[T/C]	TTGCTAACAATGAAGAGGATACTCTGGATGATGCTGAACATGTGCGGAACCAAAGCGTAAGAAGAAACGAGAACCAACTAGGATGAAATACATCGCCAAG[G/A]ACCCAAATGAATGACATCACGTTGAATATAAGGGTCAATATCTTTGTCATCGTATCTAGGTACATTAGTACAAGAACATGTTCCTGTCACTATTGAGAGT
CE_24665.191	[G/C]	GCTAAACAGGATAAGAAGAAGAAGCCACGTGGTCGTGCTCACAAAAGGTTGCAACACAAT[C/G]GCCGTTTCGTCACCGCCGTTGTTGGATTTGGCAAGAAGAGAGGACCCAACTCTTCTGAGA
Cs194490p1048	[T/C]	TATTAAACTCGAGCACCTAGGGTTTGGGCAATAAACTCTGTCTGCCACAGGAAATGATCCCTCTTCAATCCTTTGTTCCCACATCTCTTGTAGTCTAGGA[G/A]TCAAAAGACTCGCACAACTTGGAAGAGTTAGCTTATACTCGCATTGATAATCAAGACATCTCGGTACACCTCCATCAAGTAGCTTAACTTCTATATGCCG
Cs108298p790	[T/C]	GCTCTTGGTCCAAACTTATGACCCGGTGGATAGCCATTCAGCTTATAACACTTGTGAACTGTATGACCAATACGGACGCTGACTAGGCCTGTAGTTCACC[G/A]CTGCATATGCCGTCTTATCTGGAGGACCATTGTAGTAACCAGCACTCATATTCTGCGTAGCTTCAGCATTGTAATAACCAGAAGAACCACATTCAGAAGG
Cs119968p839	[A/C]	GGGCAAAGAATGCAAAGGCTACCACAAACAGGCAAAACTTGCCTCGAGATCACACCCGAGACTGAGCTCATTGCCTCTACTCTCAGATTCTCTCGCCAAT[A/C]AAAAACGATCAATCAAAAGTCCTGATGAATCAAGTTTTGATAAACCTCCCTTCCCCTCTTGATCCACCGAAAAAGCCCTAAAGCTTCCTCGGGCAAGAAG
Cs110723p1867	[T/C]	ACGTCCCCAGTGACAACAAGTTTCTCGAGAACCCAGGAATGTATCTAACATCTTTTATCCACACAATCCTGCCATTTGAAGTCTTGATCTTTATGCTTCA[G/A]ATGCCTTTAACCTCTCGCAGACTTTCATTTGCCATCCTGACAGACCTTGCATCAAACTCTCTTAGCTCAATGAACCAATCCTTCCTCGATGTCATGTGAA
CE_3865.72	[G/C]	ACGGAAGAAATTGTAAGAGTTGTGAAGTGTGCTGGACCAAAGGGGCATATTCTCAATCTA[C/G]GACACGGTGTCTTGGTAGGAACACCAGAGGAAGCCGTGGCTCATTTCTTTGAAACCGCTA
Cs102006p586	[T/G]	TCAGACAAATTATATTAATTTTTTTAAAACCCACAAAATATCTACGAAAATGGAAGAAGAAGAGAAGACGAAGAAGAAGCAACAACACAACAAGTCTTCT[C/A]AATCTACAAAACCTCCGCTTCAATCTCGTTCACCACTCAACCTCGTAGAGATGTCTTCAAGATCATCGCTTCACTCATTACCACAAACGACGGTTGACTC
Cs110316p182	[G/C]	GGGATGATGGATGATGCCGAAAGAATATACTCCAAGATGTCTGAAGCCGGTATAACTCCAGACAATGCTTGCAAGCGCACGATCCTAAAGGGATACATGA[C/G]CTGTGGTAAGGCGGAGAAAGGGATCTTGTTCTATGAGAAAATGATAAGTAGCTCTGTAGAAGATGACAAATTTGTTAGCAGTGTAGTCCAAGATCTGTAT
CE_5739.335	[G/C]	GTCTTGCCACCGTCTGATCTCAACGTAATGAAACAATATGAACTCGATCACGAACAATGT[C/G]GACGACGATGCAAAGTACTGCTCTTTCCCAGCATCGTACCACTCCGGAACGTTTATGATT
Cs114721p208	[A/C]	TCAAGTCAGTGATGATACTCACTTACAAGAGTCTTCCAAGCGCATCAATTTTATCTTTTTCGCCGCCCTGATGAGGTCTTCGTCGATCGTTCTCCATCTT[A/C]CCTCTACCGCCGCTACATCTATCAATAACCAAAAAACCAAACATTACATGACATAAATCAATGAGGCTTAAATTCAAAAGGGATGTTGAGTTTTTTCAAA
Cs266277p112	[T/G]	TACATAACAAACCAAATCGGATTAGATTTTAATCCGCGTCTATGTATATGTAAGACAAAATTTGAACAAAACAAATCAAATTTGAGCCCTGAAGTGTATA[A/C]TCCTTTGACGATATAGAAAACCGAGGTTGTTGTACCGGTTTTATCTTCAGACCTGGTTTGTGTTTGTCCGGTTTGGTCAAATTAGAGCAAAACCTTTTTA
Cs120700p204	[A/G]	GTGCACCCATGTTTGCATCGATCCCGAGATTCTCTTCTTTTTCTTCGCACGACAAGTCACACTTTTCTGCTAGTTTTCCCGGCACGTTAACCGCGTCTAA[G/A]AGTGTATCTTGAAGTGCGTCCCTGTCTGAGCTAAGTGCGTCTGTGTTTTGGTAGTGACAACTCTGTCCCCGTACGTCTCCATCTCCATACCTGATTCAAA
Cs100876p275	[T/G]	TGAAGATATAGCCGCTTGTAAAGTAAGTATTCTATGTACTATATATGTAGTCACTATGTAAATTATGCTATTTAATTAGATGTTATGAAAGATGAAACTA[A/C]ACGTGTCTGTACAGGAGAACATGCCGTATGGGACGTGTGAGAAGCAAGAAGAGAAGAAACCGGAATCTAACCTAATGATGATCGCGAAGCTAACGGCTGA
Cs103817p398	[T/C]	TAAGAGGAACTAAAGAGTACGGTATACTATGGAATCGGAAGAAAAAATTAGCAACTCCGGATACTGCCATCAACCGCAGAAACAATAAGTCAGCCATCTA[A/G]CCTGTTCCATTAGGATAACAACGCACACATCTTGTCTGGTATTTAAGTGAAGACTCCCGTCTTTGCTCAGGCTGAGACATATTTCTGAGATCATAGATGT
Cs107714p2150	[A/G]	CTTGGCTTGCTACTAATAAGCCTACTTGTGGTGCTCTGTTAGAAACTCATGTTAAAGAACCAAACCTGAACCATGTTATGAACAAGGCTTGCCCTGGTTG[G/A]AATTTTACGTCAAATCATGGCTCCCATGAAGATGGTAGGATTGTTGTCATCTGGAAAGCGCCGGCATCTGTCACAGTCCTCCATCACTCCAGCCACCTTC
Cs103020p336	[A/G]	CTATCATCTAAAAATCGATCTTTTGAGTTCGACCCGATCTCTGAACAAATTGTGCCGGAGAAGAAGCGTTGGGTCAATGTAGACAAATACGACGTCGTTT[G/A]CAAAGATCGGTTTATGAACTAACCGGTTTAATTATAATGCACTGTTTAATTATAACCGTGTTTAGGATAATACTAACCCTCACCAAACACTCAATATATA
Cs11885p160	[G/C]	CCCATCTTGCCAATCTTGCTCGTGTAGGTAGTCTGTCTAAGTGCATTAACCAGAACATAAAAGCATGTCTAGGAATGACCCCTTTAAACCAGATGTGATC[C/G]GTCCAAGGGAGATGATCTGAACGTGGCCTTATAATTTCCCACGTTTTCTTGGTAGAGAATTTCTCAAGTTCCTCAGAACCTATCAACCATGTAAAAGAGT
Cs107353p494	[A/T]	TGCTTCCACTTCGAAGACCAGATCTCTTTCAAGGCGGTCTTCTCAAGCCGTGTCGAGGAATCTTATTGTTCGGCCCACCTGGTACTGGCAAAACAATGCT[A/T]GCAAAAGCAATTGCAAATGAAGCAGGAGCTAGTTTCATCAATGTCTCAATGTCTACAATCACTTCGAAATGGTTTGGAGAAGACGAGAAGAACGTGAGAG
Cs103044p328	[A/G]	TACGCAGAGACCAAGTGGTGTCGGGTGTTACGGGTGCGGTAGTATGGATCACAAGGTAGCTAGCTGTTCCCAGAGGAGTGCCACACCGGCAGCTCATACG[A/G]CAGTTTGTATTTGCTATCACTGTAGGGAGCATGGGTATATCAAGCCCAAGTGTCCCAAGTTGCAGCAAATGACAATGGCAGTGGTGCAGCACGGAGTGCA
Cs123923p104	[A/C]	CTCTTCCTTCTCTTTTTTATTATTTTTTTTTACTTCCCTCGATTTTACTTACCTGGAATGGGGATCAGTCAATCCAGAATTGGACTAGCTGATCCGGACC[C/A]CCACGGAACTTTCCTTGAAAAGGGTTTCGCATCTTCTGCGTTTAGAACCTGTTCCTGAAAACCAAACTCACTACCAAACGTGATTCTCGAGTGACTCTGT
CE_1715.432	[T/G]	GGATAAATTTGGTAGGCAGATGAATTAATAAAAGGGTTTAAATTGTTTCTACTCCGAAGA[C/A]GAAGACTTTGGTTCCGCTTCAACAACAGGTTTGCCTTTCTCTCTTAGTTTAGCAATGGAA
Cs270309p186	[A/G]	TCTCACTACTGGTAGCAGTGATAACATCGACGCTGATAGGATTCATTGTATCAATGGTTCTACTCATCTTTAGAGACCAATATCCATCTCTTTTTGTGAA[G/A]GACGAACAAGTCATCATTCTTGTTAAACAACTCACGCCAATACTTGCACTCTCCATTGTCATCAACAACGTCCAGCCTGTCTTATCAGGTAATTTATTTA
Cs103885p378	[T/G]	CCAACCTTACCTGTCAAAGAAGCCAACCCCGAACCGTAAAGTAACGGCTCAGCTGGACGGAGAGAAGTCAAGATCCAGTGAGAGAAACACCAGATATGAC[C/A]ACCGGAGCTCACCCAAGAGAAGCCACGGCTCTCACTTCTCACCAAAGCCAACAAACCCCTCGGCGAGTCCCAACACACAAAGTCTTCAAACCAGATCTGC
CE_9199.140	[T/A]	TGACCTCTCTCTCTTTATCTCTCTATCTTTTACATTTGATCGCTTAAAGACTTTTTATGT[A/T]CGGCTTTTTTAATGGAGCCTATTTTGTGGTGTTTTTTGGTTAGTTTTTTTGAACAATGTC
CE_Repeat-52819.150	[A/C]	TTGGAAGTCGTAACTTCATGGATACGCTTGTTTAGGCGGTCTCAACTTCAGTTGTCGATC[C/A]CTTGGTGCAGAAATTAGAACATGCCTTTGCGCATTGTGCTACCGCTCCATTCACAATTTC
Cs105009p975	[A/G]	TCTTTCCTCCATCTTTCCGAGGTATCTCCAAATCATTCGAACGTGTTTTTCGTGTCCGGTTCATACTCCTTGATACGGGTCACTACACCGACATTTCCCC[G/A]TTGATGGAATATTATGGAAAATTCTTTACCAAAGAACCAATGACTCAAGATAGAGGCAGTTGATGGGGCATGATTCGAAAGCAAATCTATGCTATTGAAA
Cs103837p1542	[T/C]	AAGACCTTAAACTTGTATTTTGGGGGCTCATCCCATATAGAGACTGTTTGGATCTCTGCAAACTCGGCGGTTGGGTGCTCCTCTTCTTTTTCTATGATAG[G/A]CTCAACTTTTGGTTCTTCTTGTCGGGGGATAGAAAAGTCGTATCCATCATCTCCAATAGATTCCTCCACATAATCGGTTTCATACTATTCTTCTTCTTCA
CE_7355.259	[A/G]	GGACTCGCTTCCACCAAGTGTTTCGAGGAATGCTGATGGATCAAGTTTAGCCTTTTCAAT[G/A]GCAGAAAAAGCAGCTAAAATCTCATCTGCTGCAACTTTCCGAGTTTTTGCAGCGGTTTTT
CE_18284.394	[A/T]	TATTGAAAACGAGGAAAATAACACTCTAGAAACTTTGGATGTGGTAACTGCATGGATGTT[A/T]AGGCAGTCTAAACTTCATTTGTAGATCCCATGGTGCATAAAGTAGAACATGCCTTTGTGC
CE_10401.198	[G/C]	ATCTGAAGTGAAAGAGCGGAGTAGAAGCTCGAGGCACAGGAGTGATGAGAAGAGGGATGA[C/G]GATGAGGATGGTCGGCGTTCTAAGCGGTCAAGATCTCGCCACCGTTCACGTTCTAGAGAC
CE_3374.327	[A/G]	GAATGAAATAAAGTGTAGCATTAAGGGAAAGAAAGAAACACCATGAATGAGAAGAGCTTT[G/A]TCATGTTCATAACATAGCATGCAAATTATATGCAAGTTTCAAAAGCTTAGTCCAATGTCA
CE_2235.210	[T/C]	CGTGGAGAGGCTGAGAAGAGGATTGTTTTAAGGGAAGAGGTGACTGAACGACTGCTTGAG[A/G]CGACCGTTGGAGAGAAGGCGGTGGAGCTGAGAGAAAACGCTCGGAGGTGGAAGGAGGCGG
CE_Repeat-52450.152	[T/G]	AGCAAAAAGGAAACTTTGAATATTTTTTTCTATTTTCTTTGATATCTATATGTACATGCC[A/C]TTATGTATCTGTAAAAAAGGGGAAAACTTCTTATTTTTATTTAATTCAATACAATATTTA
Cs108631p1267	[T/C]	TTCTGCACGGCTCGAGGAGGATGCATACACAATCGACACCACCAACTCCGAAGAAACAAAAGGAAGCTGTACTAAGCATACTATCATCTGAAGAGACTTT[A/G]ACAAAATGGTGACCTTAACCGAAGGGTGCCATATAACCCATATCCTGCCAAGGTTTGAACAATCATAATTATCCGTGTAGTGCCAACCTGGAACCACACT
CE_18530.366	[T/C]	TTGTGAAACTGATTTTGTCTCGCGTGGCGACATCTTCAAGGAACTTGTTGATGATCTGGC[A/G]ATGCAGGTGGCTGCGTGCCCTCAAGTAGAGTACCTTGTAACCGAAGACGTTTCCGAAGAT
Cs103541p290	[T/G]	GATCTTGTAGATATACCCTTCATGTTGTCCACTCCTCCTGACATCTTTCACTAGTTGATCCCTTTCCTTTGGATATGTAGTAGAGTGTGAGGGTTATTAT[A/C]TTTTCCACTCCCAAAAACCTTAGATCTTTGGGCTTCTCGCGGCCCATCTAAGACACCGACAACACAAAGGACAAAGGAGCGTGAATGAGACGCGCGCATT
Cs111492p1088	[T/C]	TTTTCTTTTCATTATGGTTTAGCAATTGATCTTTGGCATTTGCTTTCTCGACTTCATGTGGATAGATTTCTTACAGGATGCAGGTGAAGTCCTCTATGCA[G/A]CCAATAGTGGTGTCACTGCCCCTCTGCCATTTTGATGGTTAGCTACAGTAATACTTGTTTGTCTTCAGGATTATACATTTCGTGGTTCCACTTTTAAACA
Cs110632p225	[G/C]	ATTAATATTTCTCTTCAACATTTCCAAGCTGAGACAGCAACGAGTTCTTTCCTCTGCCAACACAAGACAAGTGAAGACAACGACGACTGTCTCTTCTCCA[C/G]GTGAAACCCTCTCATCGGATTCCTCTGCAACAAATACTCCGCTTGAGTCTCCGCCGTCTGACTCAGCGTCACCGGAGAAAACCCACATTGCCCAAATAAG
CE_8777.773	[G/C]	TCCCTTGAACCACCTCTTGTCTCCAGCTTGTGCTTTGCAGATGTAAAGCTTCCCTCCGTT[C/G]ACAGTGGCTGTGATCAGCTGATGCTTTCCACCTTCATCTCCATCAGCCGTTCTTGTCAAC
Cs100745p192	[T/C]	TGTTCATGATATTTTGTAGAAACTTTCACAAAGATATTATTTTTATCATGATGTTTTGAATGTAAAGAAATCACTTTACAAAACAAAATCAAAATAAGAT[A/G]CACGTATACCCCCAAAATGTTAGGGTCGAAATCGGATAGTGACACGCATTAGTACTCATTTGGGTTACAAGGTCCCGTATCCACTCGTGTCCACCATTAA
Cs12094p797	[A/G]	AACGAAACATATGGTATCTTGATTTAACCGTATATTTCATAGATTTAGTAAAATGTCACTCCAACAAATCCGGTTTATTCGGCTGTCGTAGCGGCAATGC[A/G]AAAATAATAGCAACATCCTCGGGCACAAACGTAGCCATAAGCTTAACCATATTCCAGGTGTTCAAACTCCTTTCAACAATTTTTTTAACTCGAAGCAAGG
Cs112891p190	[A/T]	TAGGATCCCCAGCCGGTCCGCCGGTTAGATCGCCCATCCGCTACGCATGCCCTCAGGCTTTGCTATCCTATGGAACGCGCGCGACGTTGTGCTGGTCCGA[A/T]GTAGACCATACCATACCAGTTGTCCAAATATATATAAAATAACACGATTTAATACATATATACTTGCAAGGTTCACATTTAATGAAAACATTGAGAAATT
Cs97617p2006	[G/C]	CATCCGCTTTTACCTGTAATCAAGTTTAAACAATTGTTTCGTTTTTTTGACATCCAGTTGCAGTAAACATTATACTGAAAATGCAAACTTACTGCTAAGA[C/G]GAATGTTGATCGATTCTCGATTTCACCAATCATATTGTTCCTAGCTGCTGATGAATTACCAGTTCCTGAAGAGATCAAAGATGGTGCACCTTCTTTCTTC
Cs111039p486	[T/C]	TCTCGTATAGATGCTAAAGCCTCACCACTCTAGCCTCTCTCCTTCGGATAGGTATTCTTGACAATGCTTCCGGTAATTTTCAGTTTTGGTCATCTTCCTC[G/A]ACGATAAGGCTTGGCGATAGAATGGACGTTTCTCTGTTGGTCAAATATGTCTGAAGACAACAGCATATCTTTTAGGAGAGTGTCCTTTGTGATGCGTCGG
Cs11872p1285	[T/A]	TACGATTCTTCAGTCTTTGAAACTTGACACAACCATGAAAGTAAGCCGTGTTCTTGTCACCGGCCTGTAACCAAGCTTGTCTGCTTTTCTGCTTCCAATA[A/T]ACTTCCTCTTCTCGAAAAGCCACAGAGAGATCCCCTTTTATTTGTTGCAGTTTTTGAAAACTTGGGGGCCTCTTTGTCGATTCCGATTCCAACTCCCATT
CE_2451.157	[T/G]	TGAGTAATGCCTGTCTGCAATTCGTTATATATAAAAGACCAAACTATTTTACATATCTTT[C/A]TTCTATCTTGAATTTTCTTTCACACAAACTGCACATCTATAAATATATTATACCACACAC
CE_19933.186	[T/G]	GTCAAACTCATTTGATAAGGCTCTAGAGAGTGTAGATGAAGCTCTGGTGAGACTGGAGAG[A/C]TTGCTACAGAAGTTGCATGCATCAAGTTCATCTTCTGGAAAGGAACAAATAAAAGCCGCA
Cs92523p1836	[A/C]	AACGAGATAACAAAGAAAATATGATTTTTACTGCTGCCACTTTAAATTCCACTTTTTTTTTTCTGCGCTCGCGGCGAGCAACTCAAGAGTTCTTTGGTGT[A/C]AATCAATTACGATTTTACCCTCGTACTTAATTAGCTGGTATTTGACGACGTGCCGAGTCAGGGTTGGGTCTTCGTAATGCTGACCCAAAGGTCGTGTTGT
Cs109480p287	[T/C]	CCGAACGCAGTCCGGACCGAGACCTACCCATGGCCGAGAGATGGCCGATGGTACTATGTACCATTTAACATGTACCGTACCAAACATATGTGGAACGAGC[A/G]GACGTACTAGGCGAACACCGAATGGACAAGGCTGTGTCATGGACGGGAAGCGAGAGTGGGAAGGAACCCACTAAGGCATGCGATTTAAATATTAATAATG
Cs11890p655	[A/G]	CCCCACCAGCACTTTGACCAAAAATACGCTAAAATGGATAAGAGAAATAAGGCACAAACATTTGCAGTTAACAACCAAGATTCCCAACCATGAAAGCCCT[G/A]GAACAAATACTACCGAGATTCAATGGCTAAGGGCAGAAACAAGTATAGCGAGTACCACAAATGAGCAGGACATTCGACTGAAGAGTATCGCACCCTCCAG
Cs120796p659	[T/C]	CTGCCGAAGACATGGAGACAACATTTTGTTTCTTCGATCTCCATGATAAGGGTGAGTTGCCAAGAGAAACAAACCAGCCGGTGAGGGAGCGTCTACTAAC[A/G]GGACAACCACCTCAATCTGCATCACACCAACCAGTGAGCTGTAGATCATCATCAGAACTTAAAAGAATACCTTGACTAGGGAAACCATGTAAATAGCGGA
CE_7833.656	[A/G]	GGTTAAGGATGTGCCGCCGCGTACGACGGCGGTTGGAAACCCTGCGAGATTGATCGGTGG[A/G]AAAGAGAACCCGAGAAAACTTGATAAGGTCCCTCCTGGTCTAAGGATGGACCAGACATCA
Cs12013p802	[C/G]	ACATGCATAATCGTCTCATCGCCACTTTCACACACCGAACACAACCCCGTATCCGTTAAGTGTCGTCGAGCTCTCTCCATGTTTGTCATGATCACTTGGT[C/G]GACTACTAACCAAAGAAACACCCTCACCCTTTCCGGGGCCACTAATCTCCATACCCGATCAAACAACTTCCCTATTTGCAATCTTGGAGTATCATCACTG
Cs109354p496	[T/G]	AAATAAGGCAGAAATGCTGGCCACTCGGAAGGCGAAGACACCATCGTCGGAGCAGTCGGTGAGAAAAACAACAGATTGATTGTCCGCTCCAATCATATAA[C/A]GCATAGCCCAAACAAGGGCCTCGATCTCGGCATGAAGAGGAGAAAGGCTACGACGATGATTGGCAGCACCCATAGTTGGGGATTCACCCCAAGGCGATGT
CE_3241.285	[T/G]	GAGTTTCTTGTTTTTGTTTCTATGTCAATGCGATCATTTCTTTCTTTCTTCTCTACTACA[C/A]CTTCTCATCAGATTCGGTTGTTTCAGATAGTTTCTGTGACTTGGTTATGGGAATAGAGAG
Cs103022p751	[T/G]	AAGGTCATTATCAATACCCTTAAAAAATGGGAGATTCTTCTTTCTTTTATTGAGTCAATCTGTGTGTTGGTCTTGAATTAGATTGCTTGTATAGGAAGGC[C/A]CAGCGGCGTTGAACCTGTATGTGGAGGAGGTGATTCCACGCGCCTATCTTGGAGGTACTGGTGGCGTAAAGGCAATTTCAAATTACGGTCCAGTAAGTTT
Cs102456p1708	[A/C]	CACACCCGTCAGCTTCCAATTCGTGTTGTTAGCAGTTCTATCACCAGAGTTACCATTCCCTTCAGCGTACATCTCCAACTCAGCTTCTTTCTTTCTCCGT[C/A]TCTTCCTCATCTCTCTACCAACAAGTATCAACCCGAATATACACACGAAAGAGAACAACAACCCCATCGCTACACTACCCGCAAGAGACGTCGTTCTCCT
CE_1954.364	[A/C]	TTGTTAGATACAGCGAGGGAAAAAGGTTTGACCGACATATCCACCGGTCATGGCCCTCCG[C/A]ACATTGGTCTCAAACAGCTTCGGGTTATCCCTTAAAACTGCTGCTGCATCATGGTTCAAA
CE_Repeat-51456.257	[A/C]	AAGTAGAAAGTCCAGATCAAACCAAACACTCCAAACAGAATCCAACCCAAGAGGTTGTTG[C/A]TGAGACCAAAGGGTAATCCTGTTCCTTCTGTAGACATCCTCTCGTCCACCAATGCAATTG
Cs104755p500	[A/C]	ATTGTCTCTGCACAATCATATACAGTAACACAATTAATATCATTTGCACCTTCATGACTCTGTTTCTTTAACTAGGGATCTGATGAAGACACAAGAAAAA[C/A]TAAGGATTTGGCTTACTTAATAACTTGTGGCTTTGTTGGACATAGAACAGTTGAGTGTTTAACACCGCCAGGGCGAGAAACAAAAGCCTATTATTATAAA
Cs266820p989	[T/G]	CATTGGTGGGCTGATAAGACCAATTATTGTGACACACACTAAGACATTTTTTAAATTCCTTTTCCATCAAGAAACAAAGTGAAATTAATAAACATAGGGA[C/A]ACCTCAATTCAGCAAGTCTCTTGAAATTCACCAAAATTAAAGAGTACTGTCAGACAAAAAACAAAGTAATCAAAACACCAATTAGGTCCAAACTTTTCAC
Cs194316p257	[T/G]	AACATAATCCTCAGAGATACAAATCATCATCATCAAGATTGTTTCTTGAACCAGTGTATTTGTGAGGAGACTATGGATGATATATGCGGCTTTAAAGTTT[C/A]TGTTAGGTTTTTACAATTGGTGCTCCCACGGTGGATGGAGTCGGTGCATTTTCCTCCACAAGTAGAGATGATGGATACAAGTTCAATACTCGGTTACGTT
Cs119615p2015	[T/G]	CTGATTTCTTCTTTATTCTCTTCCCAACACCAAGAGATTCCGCATTATCAATAGTCTGACCAGAGTCATTAGATGGATCAACTACCGTTGGAGAGGAAAT[A/C]TGCTCAACTTCGACAAAAACAGGTGGTAGGTACTCCCCCTGAGACTGTACTATCTCCCCCTGAAGCAGGAGATTGAATAAAATCATAAACTGCAGGATGT
Cs122453p619	[T/G]	CTTACCTTAGTCTCTCAGATACAGTTTTTGACACCTCTTGTCACTTAGACACTCGACCAGATCTCCCAACCGCTTGCGCTTCCCAGAAATCTAAGATAAA[A/C]AGACCAGATTAATGTTCCCTTCGCTAATACTTGACAAACTATTGATGAACACACATTTCAGTCGATACTTACCCGAACTACTCGACGATCACTGCCCAAA
Cs122879p1157	[T/C]	ATGGTTTGTCGCTACGAGCGTAGGCTGAAGGCTGCCGAACGTGAGGTTGCCCTTGCCGAGACTAGACTGAAGGATTGCCAGAACCAGGTCAGCAAGTATC[G/A]ATCTGAATCGACTAAGGCTTGGCGAGAGTTTGATCGTCTGAAGGAGGAGAATCGCCAACTGCAGGGGTCATTGGAACGTTCTTGTGCCGACATTACTCGC
Cs109503p673	[A/G]	GCTCTCAAGCACCATTAGCAACAAATTATGCAACAAATGATGGTAGCAAATAGTACTCCCTCAAGCTTCACAGTGAGAGACTTGCCATTGCTTTTGGACT[A/G]ATAAGCTTACCACCACAGACGCCAATCTGTATATTCAAAAGTCTTCAACACTAAGATAATTGTGAGAGATCGTGTCCGCTTCCATCACTTCAAAGATGGA
CE_11080.444	[A/C]	TAAGGAGCAACCGTTTTCTTTTCTCAATAATCGGTGAGCCACGGACAAAAGAAGCTCTCT[C/A]ACGGGAATACTTTTCTCAGTCTCTCTGCTGATAGAGCCGCTCGTTTGTTGTTTGGTTCCA
Cs110022p436	[T/C]	TCACAGGTCATTACGGTGCTTCAAAGCCGGAAACTGACGCCATCGCTCTCCTCCACCACGCTATTCACTCCGGCGTTACTTTCTTTGACACCTCCGATAT[A/G]TATGGCCCTGAGACCAACGAAGTTCTCCTCGGAAAGGTTTGATTTTTCGAAATCCCCCAAAATCTGCGATTTGATCTTGTTTCATTTGATTGGTTAAATT
Cs94418p955	[A/G]	GTAAAGAGGGTTGTTTCAAGTGTGGTGAGGGAGGTCACTTTGCTAGGGATTGTTCTTCTCAGAAATCAGGTGGGAACGGAGGAGAGCAACGTGGAGGTAG[A/G]AAGGAAGGGTGTTACAATTGTAATGAGGTTGGTCACTTTGCTAGGGATTGTACTCAGAAACCTGCTGCTGGAAACGTGAGAAGCGGCGGCGGTGGTGAGC
Cs105934p1023	[T/C]	ACCCGTGTTTATGAGGAGAGGCGTCGTGAGAGTTTAAAAATTATGCAGGAGACAGGCAAGTCATCAATCTGCAGGGATATTGGAACCTCTTTAATTTTCA[G/A]ATGCATGCATGGCTACCTTAAAAATCTAATATTGCCAAATTACTCGTTTCCCAGGGAATAAACGGAAGCAGATTATCGAAGTTGTCCACTACTTGGATGA
Cs107372p432	[T/C]	TCTTGAATCTTCTTCTTTTACATTTTTCCAGTATCCATCAGAACCAAAAAGGTCGGCTTCGGTCCGGGTGGCATTAGAGAAAGAAAACCAGAAAGAAACA[A/G]AGCAGCAACAAACTAGCAAGAGCAAACAACTACTCAAGGCGTTGCTTAGCCGACGCAAAACCAAGAAAGACGACACTCTCTACTCTACACTTTCTTGGAC
Cs115710p1110	[A/G]	TCATTTCACTCATCATTTGGGCGGAGGGTATTCGAAATGCGGAGTTTGTCACGAAAATGTAAGTCAGTACAAGGGGGCTTATAAATGCTCTGTTTGCCCC[G/A]ACTATGCTGTTCATTCTACATGTGCAAGGAGAGATGACGTATGGGATAATGTAGAATTGGAAGGGACACCTGAGATCATGGAAGATGTTTCACCATTCAC
Cs12101p401	[T/C]	AGCAGCAGACAGCTCTCCTTTGATTTGATGTAGTCTTTGAAAGCATGGTTGTCTCTTCGTAGACTCTCTCTCCAGCTCCTCCTTGAGACGTTGAATCAGA[A/G]TCTGCGAGATGGTATTGGTTGTGCGCTTCCATTTGGAGAAAACCCTCTGACAATGGATCAGTCTATCTGTCATTGACAAACCTATACATGGCGGCCCCCA
CE_12252.264	[A/G]	AATTAGCGTTTGTGTATATATATATCATTATTATTATTTTGAAAGTGGAGAACAACGACG[G/A]CCTACTTATTTGTGAGATTCAATGAAACGTAGCATAAGGAATAATAAATAAGTTTATCAA
Cs124197p698	[A/T]	CCGGTTCAAAGTTTAAAACCAAATTGCCCAAGTCAATTGCATACCCAATTCTGAGTTAATTTCAACTAAACCGATCCAAACCGACTCGGTTCGACCCAAT[A/T]TTACCCGGTTCAAGTCGATACGTTCTCTCAAGCGCAAGTCTTTTTTTTTTCGATTCTCATTTAATTGGCCAACAAAATAAGTCCTATGTCTCTCTCTTTA
CE_8023.264	[A/T]	GTCATTAAGTTCTTTGTTGGCTTTGCTCCTCTCGAGGTATTCATCAAAGACGGCAGCATT[A/T]GCCGAAGCAGAAACAGCAGCAGTGGAGAAGAGTGTAGCTGCTAAGAAAACCATGGCGGAT
Cs12064p1264	[A/G]	CCAATTCTCCCAAGTTTTTTCATGTGCAGGTAAGCCACGCCACGAGACCAAGGCTTCCAACTGGCCTTGGGGATTGTAACGTGTAGCCAAAACCGCCTCA[G/A]GTACCAAGACCAGTTCATCATTGTCCGAAAAATACGAATGTAATGGTAGAACCTGATGATAAGAACCCAGTACTTGCTTCAACTATGAAACATGGAAGAC
Cs113746p3229	[T/C]	ACACAAAATAGCCTCCCCTATTCTCTCTCTCTCTCTCTCACTCTCTTTGTTCTTTCTTCTTCTATGCCCTGTTCTATTTTCACTATCAGTGTCTGTCACT[A/G]GGGCTTCTCATGTTCTCTAACTTTGCTAGATATGAAAATTTCTTAGGTAGAGCTCTTGGAGACTTCATCATTGGTTTCTCCTTTGCCTCTTCAACTCTGT
Cs106806p1138	[A/T]	TAATGCATTACAACAAAGCCGACAACAAGCTTTGTGTGGGAACCCTTAACCTCCATGGCCGAGGGCTTCATGTGAGGGAGGACCTACCTGCTCTGTTATG[A/T]CCTTGTTTGTCTCTCCCTAGGTTCAACCTTATAACAACCCTACCCTTCATTCTCCTCCAACTACCAATAGGGTGGAAACTCAGGTTTGATCTAATATCAC
CE_13965.234	[C/G]	GATTTCACTTGCATCGGAGTTCTGGAGAGTGGTTAAGGCACCGCACACAGAGGATACACA[C/G]CCCAACTTGCAGTATTCATTAACAGCATCACCAGTGTTTTCGAGAATGTCATGGGTATAT
Cs109672p224	[C/G]	TTTGGTTAGAGTTTTAACAAAATCGAACAAACTGAACCGAATCGAATCCAAACACAACCCAAACTTAAACCGAAATGCCCACCCCTATCGAATTATTCAT[C/G]AGTCATAAAAACTATATTTTCACGAAAATTTCAAAAAGGTTTATTTAAAGCTATGGTATCCATCCAAATGATCAATTACTATGATTTCCCCCCCCCCGGT
Cs1075p232	[A/G]	GACTCAGACGAAGGAGTATAAGATGTCAAGAATAGACTTATGTTCACCGCCTCTGTTACTTAAGGTGTTATAAGGGATTTTACCACCAGTGACAAGTCAA[G/A]CCACTTCTAGGGTTTTTAGAACTAGCTCTTCTATCTGTTGGATCCTATACAGCTGGTGCCTTGATGATCATCAGTAAACTACCAAAGCTACCTCTACATA
Cs106693p696	[T/A]	GCTCCACAGTTGACTTAAAGCCGCACATCTATAACCCCACCACCAGACAACTTGTAATCTTACCTGCCATACAAGGATATGATATCCTAGCTGCAGAAGA[A/T]CGTTACGACATATTATACTTCATGGGCCACGACCCTGTTAACGATCAGTTCAAACTACTGTGCACAATCACCAGTATGTCAAACAACGATATGCAAAAGA
Cs266241p532	[A/C]	CTTCTCCTTCTTGCGCTAGATCATAAGAGTAATAGCATCAACATCAGCAAAACCTTTACAGTCCTCTGGCATAAGATCATTCTCGCAATCCGAGTAAGGG[A/C]AAATTGATGTGTTCCCTTGTAGAAGTTATTCGGATGAGAACGACTTCCTCATGCACGTAACGCATATACAGTTGAAGCAGTCACGCACCTCAAACTTATC
Cs110897p218	[T/G]	GCAATACAAGCGAAGACCCAGTCTAGCGACGACTATAACTATCACAAGTAATCGCCGTTGGATCTTTGGTACTTGGAGTAACATACACCGTTGATTAGTT[C/A]ACCACACAAATAGACTCTGCCACACTTGATAATTTCTTCACAGCTCGGAAATAAAAAGAAAGACGTTAGACAGACGACATTCATGAAGAGCGAAGAACTA
Cs108147p133	[T/A]	TCTGCAATGGTTATGACTTTGACGACTTCAGCCCTAGTTTTATAATGTCAACGATAGATTATGCTTCCCAAGTTGGGACAGCTATCTTCTTTGATCCTGG[A/T]CCACGGGGAAAGAGTCTTTCCAAGGGAACTCCTGATGAGCGTAAAGCACTTGCTCACTTCTTAAGAATGAGCGATGTTCTTCTTTTAACATCCGAGGAGG
CE_26677.337	[T/C]	TATGACTTCTGCCGAGCCGCGAACCGGTTTACAAGAGCCAAGGCATTACTAGTAACTCGA[G/A]CCACATGAACCACTCGTCTTCTAATCGCTGATTTCACCGCACCATCCATAACCTCCCCAT
CE_12161.112	[A/G]	ATTCATGTGTATGTGTTTCATTCATCCAAACTCACAAACCAAGCAATAACAACAACAACA[G/A]CAACAACAACATCTCAAATCTTCTCGAGCTTATCAGCTTTCACAATCGGATTCGCCTTAG
Cs114937p1688	[T/C]	GATTAGCTCGGTGTAATACTCAATGCTGTCTACTTGTTTACCAACTAACCCACACATGCCGGTTTTATTCGTGGGTCGGTTATTAGTGGCTTCATTTATC[A/G]CTTCTGCACGCGCAAGCTTCTTCTTGTAACCTTCCAAATCTTTCCATATCTTATTAACCTATATATCAACAAAGAGCAAAGATTAATACTGTTTTTAAAC
Cs108120p486	[A/G]	TCAAGTCATGCTCTCGACTTCATGACTTGCGCGTAACATTCTGGAAAGACCTTGAAAAATTCTCACATGTTTTTGACATCATCACAGAACTGGAGTTGAG[A/G]GATACAAGAATAGAAGAAGTTCCTGCATGGGTCAATGGAATGTCTCGTTTACGTCGACTTGTACTCAACAAATGCACAAAGCTGGTATCACTTCGACATC
Cs107730p671	[A/C]	GAGTTGCAGAGCTTACTTGGATAAGAAATCTTATGGTTGAGTTGCATCGTCCAATCAAGGCTGCTTCGGTTGTGTACTGTGACAATATCGGCTCGGTTTA[A/C]CTTTCCACCAATCCAGTTAAACATCAACGAACAAAGCACATCGAGTTGGATATCCATTTTGTTCGTGACAAGGTTGCCATTGGAGAGGTGAAAGTTCTCC
Cs12125p1540	[C/G]	CATAGCGTAGGGCTTCCTCCATCCCTATTGCAGGCGACGCGGAGAAAAGTTCTTGGAAATATTGTGTCACCACCTGTTCTATTCCAGCTTCCGACTCTAT[C/G]AGAGAGCCCTCTTTATTTTTTAAACTTATGATGCGGTTTCTGGCCCGTCGTTGTTTTGTAGTCGCGTGGAAGAACTTGGTATTGTGGTCCCCCTCTTTTA
CE_23783.631	[A/C]	TGGAAACAACTCCACTGATTTCATAGAGGATTGGGTCAAAATCTGTTTACCAGCAAAGAC[A/C]AAGGTTTTGGCAGAAAGTGAAAGTTCAAAATTTGAAGACCAGTGTGGCCGATGTGAAAGG
Cs102681p1065	[T/C]	GAAACAAGTCGCCTTAAACAATCCATCACCGGTCAACATCGTCACCGAGGAATCCAGTATAGATTCATCAGAGATTAAAGATGAAGAGTCAGACAAGGAG[A/G]AGGAGGAGGAGGAGAGGGAGAGGGTGAAAACGGCGTCGTGTTGGACGACTATGTTTAACCCACCGGAGAGAGGAGATGACTATACGATCTTGCAAGCGTT
CE_3158.480	[T/C]	AAGCGGCAGAGCTCCTTCCCGAGAGAGAAGTTTTGGAGGGTCTTGCTTCATTTGTGGGAA[A/G]TCAGGGCACAGGGCAACAGATTGTCCTGACAAGAGAGGGTTTTAGAGTTATCTTAGCAAA
Cs38767p458	[T/C]	GCGACGGCGTGAGCCTCGTCCTCGATTGATTTCGCCACGGAGGAGGCTTCTTCGGAGTCGAGAGTTCCGTATCTCTTGGATAGGATTGATTCGGTTGAGA[A/G]TGTTTCGGTCAGGCGTTTGACGACGGCGTCGCGAGTTTTCTGAGTCGGCGGCCAGATTCGGAGCGAGATGGTTCCCGGATTCGGATTCGGATTCTTCTCC
Cs96764p620	[A/G]	CTCATCATGCCTTTGAATATCTTCATCAACCTGATTAAGAGCACCAATGTCACAATTAAACACCGAATTTGAAAATAATTCCAAAGGGAAGGGAAACATA[G/A]TTCCAATAGCTTCAAAGTTTTTCACCTCCTTGAGCTTTCTTGCAAGCCGATGAACCTTATGCTTCATCTCAGGGTTATCCTCGGAATCCGCTCTTTCCTG
CE_17242.263	[T/G]	TAAAGAACACAAGATTGCAGACTTGTTACTTACTAATTTGGTACTCCCTACTAACATACC[C/A]GAAATTAAGAAGAAAAAAAACACAGCAATTGAGAGAGAGCAGAAAAAAACTAGTAGTAGA
CE_7934.392	[T/A]	CTTAACCCTATCACCTGGCATAACCATCTTCGACTCCTCATCCTTATCATTCATAATCTT[A/T]GTCACTTTACCAGTAACATCAGTCGTCCTCATGTAAAACTGAGGTCTATACCCCGCGAAA
CE_12925.124	[T/C]	GTCATATGAAATTATTTCTCCAGTATAAATAGAAAGAACATTTAAACGGTAACGGCTTAA[G/A]GGGTTAAGACTAATGGGCTCCTTCTCCGGCAGGTCCGGTTCGAGCATTCAACAATGGTTG
Cs93494p1023	[A/C]	AAACCCAATTTGTTGAGAAGATTAGGTCTTTGAAGAACAAGTACTATAATAAGGGTAAAGACTCGAGGTCTTTTTTGAAACCCCACGATGTGAAATGTTT[C/A]AAATTGGCTAGTTGTATTTGGGGATCTGATGATGCTGTGGCTCTTCTTGATTCTGCTCCTCCTGTTATTGTCAAGTCTCCTCCTGTCGCTGTTAAGTCTC
Cs111552p336	[A/C]	TGGTTCATAATAAACCGGAAATGAAGAAGAGTGATTCAAGGAGACAAAACTGGTGGAAACTGCAAACTGCGAAGTTGATGTGTTGTTACCAAACCGACAA[A/C]GCGACCTTTAAACCATGACACTTCACCATCAATCTTAAAACATTGACCATTCACCCACCGGTTATATACTCTTTACAGACAGATTGCCTTCCTAATTTGT
Cs103619p407	[A/T]	GTTTATCGTCTTCCGTTCCTCATATATGTAGGGAGCTTAAACTTGTTATCTTGTGGCTGAGTTTTAGATTTTGAAGCAACTCCGGGAAGAGACTTCCAAA[A/T]TGCGAGGTAGTCAAATGCAGGTAACAGTTTCACTGGATTGGGTTCTTCTTCTGGTTTTAGCTTGTTCATGAGCTCTGGTTTATGCTATTTGTTAGAAATT
Cs116442p596	[T/C]	TAAGAGTGGTTGGAATCTATTTCCGTGCGATATCATTACCTGCTCTGTTCTAACGTCTCTTGCAGGTACGGGGAGCTCTGTCTTCTTCTGTAGTGGGTTT[A/G]CTGGATCATTTCTGTAGTGGGCCTTTCCTGGTGTTCGGTCCATCTTCGGTTCAATACTATCAAGGTGATCGGTGGAATCTCCAGGGAACCAACTGTTTTG
Cs117763p137	[A/T]	TGAGACCCGAAGCAAGCTGAAGAAGAGGATCTTCAGGGATATGAATTTCAGGAATCTTTGGTGGTGACCTGAAATTGGTACCAAATAAGGGTCAAACTCA[A/T]CTAAGCTTTCAATCTATGATGCAAACAAAGCAACTTCCATAAGATTTAAAGATCACAAAGAAACTTACTTATGAATAAACATGGTGGCATTAGACCATAG
CE_11607.113	[C/G]	AAACTGAGAACCATCTCAGCCATCTCATTCATGCTGACCATCGTCATCGCTTCCGATGTT[C/G]ACTGGCTCACGGAAATCTGATTTTGTCAACCTGAGTACACCTTCAACGCACTCATCGATG
CE_Repeat-32631.332	[A/G]	TGGGTAAAGCAAGTCCTCTGCTTCTCCCAAGGGGCCATCTCCGGCGACTCTGTAGCCTTC[G/A]ACAGCTCCCATGAGGATCACTTGAGTGGCCCAGATGGCTAAGATGCTCTGAGCGTGGACC
Cs101170p867	[T/C]	TTCAATTCCTTCCTGTAAAAGTAACAAACAATGAAGTAGGAAACCAAGGACTATTCAGACACCATAAGCATCAATGTGTAGACCTTACCTGAAGAATATC[A/G]GCAAAACTCTTCCTTCTCGGTCCAATCCCAGGATAACCGGATAATCCAATCAAGTCTTCTCTGCCTTGATCTAGCCGTTGCACATTCTGAGAGCGGCCCT
Cs122954p457	[A/G]	CCAAATAGAGGCCTCCGGCAATGAGCTCGTCGAGAACCGCGATGGTTCCTTCCAAGCGGCAGAGCTGACAGACGAGATCGCTTTTCAGACGAAACGCCTT[G/A]ATATACGAACTCATCCGCTGACAACGAGCTCGGTAGATGCGTATCTCCCTTTGTAAGGGATCCTCTTCAGTCCCCACGGCGAGTTCGTGGGATGGAGGCG
CE_Repeat-33834.558	[A/G]	AAGAATCACATCAAGACTTGAAATTTAAGCTCCAGGTGCAAACTTAGTTGCGAAAGCCCA[G/A]GCATTGTTAGCTACAGGGTTGTCAAGATGGTCAAGGAGATTCTCCAAAGGACCTTTTCCT
Cs119593p1826	[A/G]	ATAGACCACCACTCTGTCCATTAGCATCCACACAGAATACATTCTCGAACCCCAAACCTCGACAAATTTGGCCTGCTCGTTCTCCTCCCGCATGAGTCTC[G/A]AACACAGCCAAGATATCCGTTGGAAATCTCATCAGCAGATATCGTATCGATCTTCAAAAATTAGGTTTATTTGCTCCCCGGCAATTCCATATCAAAATAT
Cs12016p338	[T/C]	TCTCTCCCTTATTTATACTATTTGATTGATTACATAATATATTAACTTTCCTTTTAGCTAGAACTAGAATAAAGAAAGTTGCTCCTTCTTCTTCAAGTCA[G/A]TCGCTAGGCGAATTGGAAAGTCGGTCGAGGACGACGAACTGGGAAGTCGGCTTCTTCATCTTCGTTGTTGGGCCCCCTTTTTCCGAACAGGCCTCTAATA
Cs14715p1092	[A/G]	CGACGAGCTTACGGAGAAGCACAAGAACGTGTTCCTTGACATTGCTTATTTCTTCAGGTTTGAGAATGAGAGTTACGTCAGGAGTTTGCTTGGTTCTTCG[A/G]CTCATGGAGATTCCAGTGAAATAACTGATCTAGCTGATAAGTTTTTGATCGACATTAGTGGTAATCGTGTCGAGATGAATGATCTTTTGTATACTTTTGC
CE_Repeat-30743.353	[T/C]	GGCTCTTTGCTTACCTACGTCAGTGCCAACTCGACCGGCGATGTTCTTCCGATTAAGAGA[A/G]GTCCTCAAGAGAAGCCTAAGCTGGGTCCTCGCGGCAAGCTTTAAATTTAGCTTTCTAAAT
Cs101520p435	[A/G]	GCTTGAAGGAAGGCCCTGGTCATGGTTTCTGGGTTGGTCTCGTTTGACACCAACACTTACCGATGGACAGCGCGGACTAGTCCGAGATGGCTACTTCGGG[G/A]TAACGTTTGAAGGATGAAACAGAGTCATTTGGCTGAAATTTGGTGGGGAGCTTTGTGGTGTTATAGACTCCATATCCACCGTTGGATTTGTGGAATAAAC
CE_7711.97	[T/G]	GAAAAAGACAGGGGATGCAGAAATGGAAAAACCGAAGTCTTCAAGATGAGTCTCCTCTTT[C/A]TCCCTACTTAGATCGCTGTCTCATCTTTCGTCTCTTCCTCTTAAGCCTCCTCATACGCTT
CE_Repeat-39379.169	[A/C]	TTTTATTCTCCTTGTTTTCAACAATTATGTGTATGTGACAAAAAATGCTAGACTTTGGTG[A/C]TAGTATTTGAATAACTTATTTCCAGTTTGTATATTTGTCATAGATAGGGGTGTCAATCGG
Cs11942p3151	[A/G]	GATAAACTCCAATAAGTCCAGCAGCACGGGGAGAGGATGGTTAACAATGCTCCAAATAATGAGGTTGCAGCTGGCGGCCACTGTCGCATTTATGGGGATC[A/G]CCAACACTGAAAGACCGTGATGTTGTAGAGCCTTGATGAGAGGACCAAAAGGGGACCAGTTATCAAACTAGAAGCGTGCAGATTGTCCATTTCCCACTTT
Cs120603p328	[A/G]	GTCGAGACTTATCAATTTTCTTCGACAATTTCTTGTTCTGGGGTCGCACTTTACAAAGTGCTTCGATATTCTTTGCCCAATGACATTAAAATGCCCATTC[G/A]TATGTCGCCATCATCAGATATATCGTTTCAATGGCTCCAAGTACGTATTGTTGTTGATGCGATCACTGGACTTTTGGTAACTCGACAGTGGATACGCTAA
Cs12115p426	[A/G]	TTTCTTCCAACTCTCGTCCTCTTTCTTTAAATCAAATCCTTGTCACACCTAAAATTGTCAAAAATCTTATTTCGGTCCGACAATTCACCATAGACAATTG[G/A]TGTTCTGTTGAGTTTGATCATTTTGGTTTCTCTGTGAAAGATCTCACGACACGGAAAGTTCTGCTCCGCAGTAACAACTCTGGCGACCACTACCCACTCT
Cs101038p576	[T/C]	CATGACCTTGGCGTCGACAATGTGTACATGATAGAGAGGCACGATCACGGAAGCGAGGACCTGTAACAGCAGCATGAGCAGGAACCTCTGTTTTGACGTT[G/A]AAACCAACCGCCTCTGTTTGGACAAGTTCCTTGGATTGCACGACATTGAGATTTTGTTCCTCTCGAATAACCTGAGAGTACACTTGAGTAAGCGGGGGCT
Cs119715p517	[A/G]	TCTTGTCCTAAGAAGGTTCATGAGAGGGAGGTCTGTTAATGGTAAAAGATTACGTGTTGAGAAGGAAGGGTTGGGGAACCGTGAAGGAGTCGTCGGGTCC[A/G]GCAGTACAGAGATGTCTCAGGTGAGTTCTGGGGATACATTACCGCCGAAACCGACTTTCGACACAAATTCCGGTATTCCGATGGAGGAGGTTCTTAGCTC
Cs110783p296	[C/G]	TCACTGCTGAGAAGTTGACTGCTTACTGTTTCGTTAAGACCGACAAAAAAGGAGATGGAGATGATGAGGACGACGACGACGATGATGTGAACGGAGATGT[C/G]GATAACGAATGGTGGGTTTTGAAAGTCGGAAGCAAGATCCGTGAAAAAGTCTCTGATGAGATGCAATTGAAGGCTTATAAAGATCAACGCCGTGTTGATT
Cs102661p480	[A/C]	ACAGCTGTGCGAGAGGCGGTTTCTAAAGTCATGAAAAAGAAGGGAATGTCGATAATGGCTTTCAGCACAGATGAAAGCACAAACAAGGCGGTTGTGTGTG[A/C]AGGAGTCCCAGACAAATCAGATCAGTTCAAGCAGCTAGACGTCACAGAATGGTTGACAACTGCATTGGGTCCTCTAAAAGGCGGATGCGGGAAAGGAAAA
Cs22829p148	[T/C]	TTTTGTATTTAAAAAATCTTACACTTCAAACGTTATGCTACGCCTACGCCTCTATTTATACGATTTTGAGTACGCGTGTCTGTGTAGTAAATCGTTTTAT[G/A]ACTTGACCCGCTCGTTGAATTTTACGCAAGCGACTTTCAAAAGTTTAAGCTTCCTTGCTTTGATTGAACTTTTACTAATTAGGATTTGACTTTTTCTCTT
CE_2202.222	[A/T]	CTTGCCTAGGACTTGTTAGATCGATAAAGTAGCGCGTTTGCTTTTGGGTTTGTGTTGTGG[A/T]CCCAAAAAGTTTTGCTTTTTGTGCGTGAGTTTGCTTTTAGGCGCGTGTAGGTTTCTTTTT
Cs104910p670	[A/G]	GCATCAAGCAGTTCAAATCAGCATCCCAACATCAAACAGCCCCAAACACTTGCGCCATCAACTCCATAGCTTCATTAGAGTTGAGATGGCGGAAAAATGG[A/G]ACTCTGCTTGCATACCTTTGCCAACAACTAGACCAAATTGTTTCAAGGTTAGTGCATTGAAGCGTTCTCGCTTTGTGAAGTTGAGGATTAGAGCAGGAGG
CE_5341.415	[A/C]	CTTGCAGTATTCGCTAACTGCATCACCAGAGTTTTCAAGAATGCCACGTGGACCCGGAGG[A/C]CATGGCCCCTCAACAATTTTGCATCCACAAAGTTTTGCACAAGTTTCCCTAGAAGCTCCA
Cs125279p543	[A/G]	ATTTAGGTCTATGACTTCTCTGGAAGGTGAACGAGCATTGCATCTCACGCGTTGCCATTTGCAGCACTCTGAGTTTGGCCTCCATGTCTTGAAACGTCCC[A/G]TTGAGTCGATTTCTGCTACAGCTTGGTTCTTGACACTGTGAGTCAGCAAGTTCTTGAACTCGAGAAGGGATTGTCTTTGGTCTTGTGGGCAAGAGAAAGA
Cs105913p1492	[A/G]	TCTGATGCTATGGTAAATGCTGCAACCTTCAAGACTCTTTGCCTCCTCCTGCACATGTCAAGGAAGTGGAACCTGACAAGGAAGGGGAACCTGAACAAGG[A/G]GAGATTGTTGCTACCTCCCCTGGCTGCTCCCCCAAACCACCTCTTTCTCCGGTGCGTTCCTTGGATGAAGATCAAGGGGCTTTCATCAAGGTCTTATCAA
Cs120580p1245	[T/A]	CATCAAGGTTCATCACCTTCTTCAATGCAGTTCAAATGGCAGAACCTCCAACAAGTAGGTCTATTCTTCTAAGTTTCACAATCACAGATTTCTCCCTCCA[A/T]GCAATTGCGAGATTAGACATCGACGTCCTCATTGACGATCTAGAGACTTCTAAAAGACGTCCAACCGCAGAAGAAGAAAATAAAGAGTGCACCATCTGTC
Cs24211p302	[C/G]	GTGAGAAAACTAACAACCATCTCCGAATCCACCCCCAACTCCACGCATCAAATATTACATTCCCAAGCCATACAGAGTCCATAATATGCTCCCCACAATT[C/G]CGCTAACAATGCTGAACATATCCCAATATTGAACGCAAAACCCCCGCACCATACACCATCTCTATCTCGTAAAACCCCTCCGGCAGTCGCATAACCCAGA
CE_2195.638	[A/C]	GACTACCATAAGGAGACTTCAAGCTGGTGTCAACAAGCTTGCAGACCTTGTCGGTGTTAC[C/A]CTTGGACCTAAAGGACGAAATGTTGTTCTTGAGAGCAAGTATGGATCACCAAGAATTGTT
Cs108016p572	[A/T]	AAATGATATATGTTTCTGAATCCTCAAATAACTTAAGAATCAAAAGGGTACTTATTTCATATTGTATCTCTTGCCACCAAAGGAGGAGAAAAAAAAACAG[A/T]GTCTACTATTGATCTCAAACTCCTTCGTTAGCCGTCTCTTGATTCTCTGTTGCCGAAGTCTTAACCCTATGAGCTGCATTTTCCACCTGCAACAGATGCA
Cs267568p389	[A/G]	AAAGATACAAAACTTGTTCTATGATCAATCAGAGAAGTGAGTCCAAATCAAACATTGAAAGCCCAATACAATATCAAATTGGTCCCTCTAGGGAACAATT[G/A]AACGTAACCCCACACATAAGTAAAATCCAAATGATAGAGAATGAACATAATAAAAAACACATTGGTACAATTTTTGGGTACGTTGAAAGGGTCATGGATT
CE_17140.68	[A/C]	GCTCTTTCCACGTTTTCCGTTGATTGCAAGTGCGGCTTCCCTGTTCCTTTGTTAGGTGGT[A/C]GAATTTTCTAATAGAAAGCTTCTTCTGGTTACATTTACTGATTATCAATGTTTGTATTTG
Cs114391p534	[A/C]	CTCGTCTAATGTCCTGCATAAAAAAAAACAATGAAACACCACATTTGCAATAATGCTTATGTAACCAATGTAACCAATGCAACCATTAAACCCTCAAAAA[A/C]AGAGACTCAATAAGGTGATTGTTCATAGCCATTCATGATCTCCTATAAGTTAAATCACTACTAAGACCCTACAATCTAAATCCTCACACAAAAAGCTAAA
Cs101683p1033	[C/G]	CATTATGACTATTGAGGTTAGTGATTTGAAGTAGAGAGCATACACTCTGATGAAATGTGTACCTGCTGTTTCTATTGGTTTGCCGAAGTAAAAGTAGAAC[C/G]GCCCTGGAATCTTAGGTATAATTCCTGGTAAATAGATATCTTGGTTCCCCAATTCGCTCTCGTCACCTTCCCTGACGTTCAAAATCAATGTTCATATGAG
Cs108145p262	[C/G]	TCGTTGCTGCGACATCCATTGCTAAGGAGACCAGTACTTCAACTCTTCAATACCACAACTAACTATACGGTGTGGGCAATGAAGATGACGGTAGTATTGA[C/G]GGTGAATAAGGTATGGGAGATGATCGAAACAGGGGAAGCAGAAGGAGACAAGCTTGACCTAGCTAAAGCTCTCCTGTTCCAATCAATCCCGGAATCGCTA
Cs42117p159	[A/G]	GAAAGCCCTCATTTCAGCCACTGCCTAAAAAGCTTAACGAAGATAGTGCAAGCACATTTTAAACAAATCACTGAATTAATAAAAATTACATGCATCCACA[A/G]GAAGAGTCACATATGAAACTCAGTTATTACGAGAGAAAACAGTCCCCACAAGCAAAATTTAGAAATCATCAATTGACCGACCTGTGATAACGACATCTCT
CE_16501.184	[A/G]	TATTTTGATATTACCACAAAGCAAAAGTACAAACATACAAACCCAAATCTATTATGGCTC[G/A]ACGGAAGTCACTTCTTCCCACTCTCCATCAACAATCTCTTTCCACACTGTTACGTTATTG
Cs100344p470	[T/C]	GGCTACCTATGTTTCGACGAATGCATATCTCATCTACTTTGGTGGTAGTCTCGTTTCCTGGTCGTCAAAGAAACAGAGGAGTGTTTCGTGTTCATCTAGA[G/A]AGGCTGAGTATCGGGCTGTTGCCAACACTGCTTCTGAACTACGATGGATCTGTTCTATTCTCCATGAGTTGGGTGTCACTCTTCCTACAGCTTCGGTGAT
CE_16242.421	[T/G]	TGAAGGTGGTTTGGACTACTTAGGCAACCCAAACCTAGTCCATGCTCAGAGCATTTTAGC[C/A]GTCCTTGGCTTCCAAGTCATCCTCATGGGCTTGGTTGAAGGTTTCCGCATCAACGGTCTT
Cs190134p858	[T/G]	GACTCCGAACAATTCTCTCATTTGTATCACTTTATCTTATAATAAAAGAGCATTTGTCTTATTCACTGTCCTTATTCTCACTTCCCTATCCTAAACGTAT[A/C]AAATTGGTATCAGAGCTGTCTATCTTGGGCACTACTCATCACGATATCAAGAAGGTGGAAGAGTTAGAGAAGGTGATAGAAAACATACAGAAGGAAGTCC
CE_25323.540	[A/G]	TAGGCCATCGGAGGAATGTAGAACTCCCGTGGACCACGAACAGGGTCACGTGATGGAAGT[A/G]TGATCATCAACTTATGATCGCCTATTTTTTTGGTTGTCGTTTTAAGTTGTGTGTAATTTT
Cs101571p1260	[T/C]	GGCCCAACCGAGTCGTACTTCTGAATCGTTCCGCTGGGTTTGCTCCGTCCGTACGTCCGTGGTTCACGTCCGTAGTTCGGGGTCGTATCAGTTGGTATCA[G/A]AGCCGAAGTTCCTCACAAGGTTGTGTCTTTCCTCCCTTTTCAATCTTGATCTTTTCTAAACGGACACGCGTCACGGATCGACCGACAGTACCGATTGCCA
CE_2913.200	[T/A]	AACCATAAGTAAACAACAAAAGAGTCAAAAGACACAAAAAGCTCAATTCCTCCAGCTTCC[A/T]CCGTCAGATCGTCCCTGACCACCGTAACCTCCGTCACCATAACCTCCACCACCGTCACGA
Cs105813p297	[A/C]	TGAAACTTGTTTTTGGTTTGGCTGCTATACATGGATGGACACTTACACAGATGGATGTGACTAACGCTTTCCTTCATGGAAGCTTGGATGAGGAGATCTA[A/C]ATGAGTCTTCCTCAAGGCTATACTCCCAAAGGTGGTGCTCCTCTTCCTCCTAATGCGGTTTGTCGCCTCCATAAATCACTTTATGGTTTAAAGCAGGCTT
CE_14879.525	[T/C]	GAGGATCTCTGGCTGATGAAGCTCGATCGGCGAACCATTGAGCTTGATCAGACCAGTACC[A/G]CGTTTGCAGTGGGTGACGGCAACGGCCGTCTTCTTCCTTCCGAAGCATTGAACTGACTCT
Cs103599p873	[T/G]	ATATCCGAAACCTTTTGACCGCCGAGACAAGGCCACAACCGCAGCGCATGCCGGAGAAACCACACCACTCCGGTGAAGGAGAAAAAAGCTTACCTCTCTC[A/C]TGTTGCATCTTGAAACTCGGTCCTTCAATGAAGCGCAGCCCCTCCTTACTTGACAAACAACCACAAACCAACCGCAAAGCACCGCCTCGACTGGAGTGAG
Cs11913p968	[G/C]	CACCCATACTGCCCCTATCACTATCACTAGGACTATCACTCCCATTGTCACTATCACCCATACTGCCCCTATCACTATCACTAGGACTATCACTCCCATT[C/G]TCACCAAACTTTCCCATTTCATCCAGGAACTTGCAAGTCTGAACTATGTACATGAAAGCTAAGGATTTCGTTCCTTCAGTTCAAACATTTGTTCACTACT
Cs114066p856	[A/G]	GAATAAAAAACGCAGAATGTAACATCATCTATAAGCATTCCTAATGCCTTACTATTTAATCGCTCTCATGAGTTGCGTATTTGGGCACATTAAGTTGGTT[A/G]AGTAGAAAATGAACTTGCTATGCATTCTAACTTGACTCATAATTGGTGGCACGACTTAAGGCAGAAATTAACTTCTTGAGCATGACTCACACGGTAATGC
CE_947.408	[C/G]	CAACAAACAGATTGGCAACAGGATCATAAGGAAGAGGATTCATGTGCGTGTGGAGCATGT[C/G]CAGCAATCAAGGTGTGCTGAGGAGTTCAAGCTGAGGAAGAAGAAGAACGATGAGCTCAAA
Cs121098p864	[A/G]	GAAGTCCTTGAGGTACATTCTGTGACAGCGTGTAACTCCTACAGATGCTCTGTTTCTTCAATCTCCCCCTTTTTATCTGAGTGTGTGCCTCAAGCTTCCT[G/A]TAACAAGTTAGTGATGCATAACAAAAAAGCAAAAGGAAAACTGAACCAAGTAGCATTAAGATAATTGAAATACTTCGGAGCAGCAAAAGGTTCAAAGGTT
Cs12210p1394	[A/G]	GTAAAGCTTCGGGCGTTGACACCGAATTATTCCATGACACAGCAAGTAAATCTCTAAAACCATCATGCTTTAGCCATGCTGCCTCAAAACGGAAGGGACG[G/A]CGCTTAGGATTGCCTCTCACTTCCGGTAGCAACTGGAGGTATAAAGGAGCATGATCAGAGGAGAAGAAAGGGAGATGTATAACCGTCGCCTCCTGCCACT
Cs197771p272	[A/C]	AATCTGCATCTGAGATTTTCAATCAAGCACCTCGTGGGTAACATAAGCCTCGTGGGAACTCCCAAAGCAGCTCTTTCAATGGGCATCTCCCAGAAGCTAA[A/C]ATCAACTCCTGATACAGAGCGCAGACGCAATGTCTTAGACATTTCAGTGGCTAAAAATAACCTCTTTGATTACAACCAAATATACCCCACCCACGATTCT
Cs1061p474	[T/C]	TGGTGGAATTAGAAGCGTCAAAGCATCGGTGCAGTAGTCGTGAAGGAGGTTAAGATCTCCGAGAACCAGGGGAAGGGGAGTGGAATGGGTTAAATGGTTC[A/G]ACTGGTCGGTGAGGAAGCTGACCAGGCGGCCATGGATGGGACCAGCCTCGAGGAGTTGGCACAAGTGAACGATAAGGCACTGCCTTCCCAGAGCAACGAT
Cs12889p727	[A/G]	TTTGGTAAACGCTAAGGACGCAGAAGTGGCTTACATTGTTGGGCATGGTCATGTGAAGGCAAAGCGGAACTCAGTATTTGTGAAACGGCTGGTGATAAAC[G/A]TGGCTTACTCGTTCTTGAGGAAGAATTGCCGGAGCCCAGGCGTGATGTTGAATATTCCTCATATTTGTTTGATCAAAGTGGGCATGAACTATTACTTGTG
CE_11222.199	[C/G]	TGAAGAAAGCTCAGAGAACAGACAAACACCAAACACTCACGAGAGCGAAGAGATAAAGCT[C/G]CAGTCAAACAAGATTAACAAGGAAATTGTAGAACTGAGAAGAAGAGCACCAGCTAAAAAT
Cs105974p706	[A/G]	TAAATTAGAGAAATCGAAGGAGGTTTTCTCTTGTCTTATTATTAATGATTCAATGGAACATTACATATATATAGTGAAGGACAAAGCCCAAGTACATTAG[A/G]ATGTCTAAACCGACCTAGACTAAAAGAGGTGGCCGATGGGCCTTAATGTCTTGGACGTACATGGGCCGAGTACGGGCCGTGTATAGGCCGTGTATAGGCC
CE_18423.723	[A/G]	AAAGGGTCGTGGTGGATCCACAGGATATGACAACGCAGTGGCATTGCCAGCTGGAGGCAG[A/G]GGAGACGAGGAGGAGCTTGTAAAGGAGAACGTGAAGAACACGGCAGCTTCTGTGGGAGAG
CE_29644.168	[A/T]	GCCACGGAGAGCTAGCACGGAACGGTTGATAAGGCGGTTGAGAGAGTGGTGGTTTAGTAT[A/T]CCGGCAGCTCCAGTGATCCTCCAACACGACAAGGACAATAAGAAGAAGAAGAACTGAGGA
Cs12409p814	[T/C]	ATACCATCTCCAGAATCGAGGTACAATGCTGATTCCCTCTATCAAAATCTCTACTATGTTCTCCAGTTAACAAAGAAGGCTTTAGGAGAAGATAATGTGC[G/A]ACGCACAATCCCATGGATTCTTTGGAACTTATGGAAGAATCAAAATAATCTTGTCTTTGAGGGGTTGAGGTTTGTGGTACCGCAAATGATAGACAAGATA
Cs120142p873	[T/C]	GAAAAAATCCCTTTCATTGCTTGGCTTGACTTGCATTGTTCTTATTGCATTCTATCTACTAGCATAACCATCATTTGGATTGATAACCCTTTGTACTACA[G/A]CTGCATAGAGAATTGATACCCTGGGTGAAAAGCCTACAATCAAACTCTCGCTTGAATCTGTTTCTAGGTAAGTTTTGTTCTCGTTGGTCTGGTTCATTCA
Cs103161p1012	[T/C]	AAGTCACTCATGATTGTAGTGAACGATTGCGGAAAAATGAAATTGGAAGTGATAGAAAAATATTGGGGATGAAGGTTTATATAGCAACAGATCCATGGCG[A/G]TTTTGGAAGACGGTTAACTCCTGCGAAAGGGAGAGACAAATAACTGTCAGAAAAAACTTCGGAGAAACAAACTTCGGAGAAATGACCCCCAATATCAAAC
Cs102860p740	[A/G]	AAAAAAAACATCATTAGATTTCTTTATTCGTAAGAAAAGAGATGAGACATGTTACATGTAAGAATCAATCCATACCGGTGTCACAAAGTGCTCTTAGTCT[G/A]CTCAAATGCTTCTCTTGGATTATGAACGGTGCCATGTTTAGGTCCAGTGATGTCTGCTTTGGATCTGCAGGCTCGAGACTAGAAGCTGTAAACTCGCATG
Cs113831p1385	[T/C]	CGTTACCTGGGAGTTCCTCTTCTCACACACAAGTTAGCTCCTACGGACTACCAACCTCTCATTGATAAAGTGAAAGCAAGGATAAACTCTTGGACAACTC[G/A]TCACCTCTCTTTTGCAGGAAGACTCCAGCTCCTTCAATCAGTGATCAACAGCACCATAAACTTCTGGGCCTCAATCTTTATGCTACCTAATAAGTGCATG
Cs111879p397	[A/G]	TTAGCTTTGAGTTAAACATGTCTCAGAGAAGTAGAAAGAGCAATGAGTATTTAGGTGAGATGAGAGAGGCATATGGATGTGTGGGTGGAGAATGCTCATC[G/A]CCTAAGTCCATGGCAAAGTGTTTTTTGGAAATGAAGAATTTGGTAGAAGAAGTTGTTGAGGGTTCATGGCAGACAGCGGGTTCAAGCGGACCAGTCAAGC
Cs104127p133	[A/G]	TTTGTACTGATGTAAGATCCGAGGCGTAACAATTCATACATCTCTTTCTCTGACATGTCCGCCATTGAAGCTGCTTCATACAGATTGTGCAAGCCTCTCG[G/A]GTTTTCAGTTTACAGCAGCTCTGTTATTCCGGGGGGAGTGTGAGAAAAAACGACGAGAGTTGATCACGCTTAAACAGCTTTTGGGTTCTTTTTTAAACTA
Cs108545p536	[T/C]	TTCTTCCTCGTCGTTTGTACGATGGTCCAACTATGCGTTTAATCAATCGATGGATTATTTCTTCTTCTTTGTTGCTGTTTATACCATGACCTAACTGTGC[G/A]GAGCAAAGGATGTGTAGGCTGTGTGGAAGTTGAAGGTTGGTCTAGTTTAACCCAAATTGTATCTTAACTCTCTAATTTTTCCAGCCACCTTAGAGCCACC
CE_6759.281	[A/G]	AGCAGCAGCAGGAGCTGCACCACCACCTGCATCCGCAGACACAGCTGCTACAGCAACAGC[G/A]AACTTGCTAGGATCCTTCAAGAACTCCTTGACCTTCTCAGCTTGTGGGAAGGTGTACTCA
CE_Repeat-34650.549	[T/G]	CATTGCGAGCCTCGAGTGCTTAATCTCTGCCAATTTCAACCGCTCCAGCTTCTCTCTGTC[C/A]GGCTCATAAACACCGTCGCGATTTTTGCCGGCGAGACCCAACGGATCGAAGAATCTTCCA
Cs201461p489	[G/C]	AACCTTAAAAACAAAAGAAAAAACAAAACAAAACAAAAACCTACAAAACGACGCCGTTACGACTTATCTACTTCCATTCAGCAAAAGTCTCCCAAACTCA[C/G]CCGCTCCAAGATCAAGAAACAATGCAACTCTCACTGGTTCAAGTCCCTTCAGTGTCCTCCTACTTGAGATCTCACTACTCAACGATCCCTACTCTCTCCA
Cs112660p818	[T/G]	CTCAAGTTATTAACTAAATGTCTAACAAAATTGATCTACATTGTTGTAAAAAACTAGACTTACGTTTAGTCTTAACCTCTACTATGTGGCCATTGACAAC[A/C]CCACCGCCACTTTCGCGGCAGCCACCACCAACGCGATCCCCTCTATCACTTTCGTCTTGGCTCTCCTGTTCAGGTACTATTATGATAATCGTCTTTCTTT
Cs119964p162	[A/G]	AACCAAGATAGACCAAACAGGAACGGACTACAACTTTGAAAATTGTCTATCAAAACAAAAAACAAAGAGAAACGTAAGCAAATTAGACCAGGAAATGGAA[A/G]CATAAAACAAACTTGGAAATGCAACACTTGTGTACTCCTCGAGTCCATCGCTTATGTGTACGAGCTGGTAAGAAGATCTACAAGATGGACAATATAGTTA
Cs119702p112	[G/C]	TGATTTCTTGTGTCGAGTGTGTGCCATTGGTCAAAGCCCGGTCTAATTCCTTTTTCAGCGTACTGATCCTGACAGTTGCATTCAATCTATTGTCCTTTTT[C/G]CAGTTGGCAATTGTGCAGCGGATTCCTCTTATTCTATCTGAGAGAGAATTGGAAGTGTCTTGATTTTTTCAATCTGTAACCACCATATCTTTGAATCCTT
CE_5300.388	[T/C]	TCCTTCGTTCTTGAGGATCTGGGCAAAGGCGTCCATGGAACTCTTGTACTTGACAGCCTC[G/A]CCTGACGTCATCATCATTCTTCTGCGGACAGTGTCAATGGGGTAAGATGCAAGACCCGCA
CE_22645.304	[G/C]	AATGATGTCAAGTGGATACGAAGGAGTTCGGGAGATAGAGAAGAGACTGACCAACACCGT[C/G]GGATGGAGTGCAACGTCCGGTCAAGTAGACAACTGGGTCTACGAGGAGGCCAACACAACT
CE_Repeat-33320.290	[A/G]	AGTCTCAAACTTCTTCTTTCCAATTGGTGGCCACACCTTCATGCAGCTAACTCTTCCGCC[A/G]TTGCTTGCGATGGAAGTAATGTCGTTGTTCGCCTTGCGGGTGACGGGGAAAGGCAGCGGA
CE_9416.795	[C/G]	GACTGTGTACTGAGTAGTACCACCCATACGACCCGCACCAGCGTCAAGATCGTTGATGAA[C/G]AGACAACACATCTTTCCCTTCTTGATCATGTCAGCTGCCTCACGGTACCTCTGACGGATA
CE_3878.489	[A/T]	TGGGAGGTTTGACGCCAATCCGAGGTCATAGGTTTTGGCGGCGACACTGGCTGCAATGTT[A/T]GCTGAGATCTGTCTGATGTTTGAGAATGGCGGGTAGATCAGACCGTTGGCGAAGTGCTCT
Cs101597p292	[A/G]	TGATGAGAGGAACGAAGTGGATGGGAGAGTGGTAGGGAGAGAAGGGATAGTTGTTATAAATCAAAGGCGAAGTTGGCTTTAGAAAGTGAGTGAGAAATGT[A/G]AAGAGTTGGTTATGGTAATATTTTTGGCGATGGAGGAACATTAAACCCGGTAGGCAATGGAGGTACATTAAACCCGGTTGGCAATGGAGGTGGATTAACC
Cs102133p213	[T/G]	CTTCCTGCAGCTGAGGAAGGGGAATTAGAGGAACGATTTAGAGCAGCTCTTGATATACAATTAAAGGTGCTTGCAGAGCGTATTTCAAAACGAAAAGCCC[C/A]ACCTCCTAAGCTCTTGCCACCACACGCTCTTCGAGAGGAAATCATCAAGGAGACAGCTCAGCTGGAGATTGAAGTAAAGGAAGCTGTTAAAGAAATGGGG
CE_Repeat-32545.581	[A/G]	TAATCCCCGGAGGTTTCAGATTATCACTTGGTAGCATTCCCTATATATTATGGCCAAGTC[A/G]GTTCAAACGGCCAAACACTCGCAAATGTGCCTAGGGGGAGGAGGATGAGGCGGGTAACAC
Cs101634p157	[A/G]	AGTATGAGACCGGCAGTCCATGAATAAGATCCTAGACGAGAAGGCGCCATCTCCTAATACGCCAATCATATATATATTAGAACCAATGGCGATACGAGTC[G/A]ACTCAGTCGAAGAAGTGAGATTGTGAGTTGGAACTGAGACCATAGTGTGATTCGTTAGGATACTATGTGGTCTAAAGCAGGAAGCGAACCATCGTGAGTT
Cs12124p1876	[A/G]	CTCTCCAAGCCTGCCAGCGAAATCTTCTCAATTTCCCTTCTTCACAAGCTCTCGAGGAGGAAAAACAAGCTCACCAGATCTGGTGTCTTCTAGCCAAGGC[A/G]GAGGAATCTTACCTAAAGAAAAAATCTAGGATATGCTGGTTGGAGGAGGGTGATAAAAACTCCAAATTCTTCCACAGAGTGGTCATGTCTCGTCAAACTA

## Sheet: Supplementary Table 4
Supplementary Table 4: Syntenic position in A. thaliana for each SNP locus sequence
Loci on each C. sativa Linkage Group		Physical Position on C. sativa genome (start bp)	AK Block	Homologous region in A. thaliana based on BLASTN (1E-12)
				A. thaliana Gene	A. thaliana chromosome	Start position (bp) on A. thaliana chromosome	End position (bp) on A. thaliana chromosome
#Cas1
CS3G104	0	898995	F	AT3G03490.1
CE_14879.525	0.6	1269053	F	AT3G04230.1
Cs104910p670	8	2695484	F	AT3G07080.1
Cs101170p867	11.9	4004797	F	AT3G10360.1
Cs93137p488	28.5	6712526	F	AT3G15350.2
Cs12302p347	46.4	10028224	F		C3	10885893	10885860
Cs120533p122	47.3	10271746	F	AT3G21600.2
Cs113831p1385	51.3	11283846	F		C3	10885795	10885893
Cs103885p378	55.9	13053748			no hit
Cs120031p1353	56.2	13223886			no hit
CS3G124	58.8	13994224	F	AT3G25520.1
Cs94339p986	59.7	14647670	H	AT2G17525.1
Cs120440p387	60	14526209			no hit
Cs119725p1274	62.3	15074373	F/H		C3/C2	9390090/7459565	9390209/7459509
Cs102564p1077	62.6	15156348	H	AT2G17110.1
Cs124197p698	62.9	15101648	H	AT2G17190.1
Cs104286p250	62.9	15093544			no hit
Cs101106p135	64.3	15772798			no hit
CE_21585.112	65.2	17603633	H	AT2G15020.1
CS2G68	65.2	17665822	H	AT2G15270.1
Cs266662p699	66.1	17497632	H	AT2G14835.2
Cs122453p619	66.1	17644993			no hit
		Centromere
Cs13447p434	67.3	23154749	H	AT2G19640.2
Cs128120p521	67.9	22670123	H	AT2G20190.1
Cs119680p779	67.9	22832929			no hit
Cs93494p1023	68.2	22646393		AT1G44810.1	no hit
#Cas2
Cs108223p214	0	1736126	O	AT4G02570.3
Cs1231p218	1.7	Scaffold02659	O	AT4G03050.2
Cs11843p1260	6.9	3506734			no hit
Cs100154p315	8.6	4520424			no hit
Cs112365p580	12.7	7721162			no hit
		Centromere
Cs107486p257	18.1	14306543			no hit
Cs104091p656	21.3	Cas9	W	AT5G51130.1
Cs101656p1355	24.8	16338521			no hit
Cs111656p1020	26.5	17342164	W	AT5G52610.1
CE_24452.158	37.8	Scaffold25410	V	AT5G42530.1
Cs111492p1088	43.8	22370727	W	AT5G56180.2
Cs18343p1410	61.8	25516057	X	AT5G61020.2
Cs96414p793	68.8	27229608	X	AT5G64030.1
#Cas3
CS1G06	0	2104129	A	AT1G05300.2
Cs110122p110	1.5	2595351	A	AT1G06270.1
Cs101275p1502	5.4	3327403	A	AT1G08050.1
CS1G10a	6	3227478	A	AT1G07750.1
Cs107494p348	6.8	3235156	A	AT1G07795.1
Cs266277p112	18.1	5761511	A	AT1G12770.1
Cs101859p467	29	7928946	A	AT3G46875.1/AT1G17570.1
CS1G22	33.8	8977802	B	AT1G19800.1
CE_Repeat-50129.198	35	9235630	B	AT1G20340.1
Cs24211p302	36.1	9154151	B	AT1G20135.1
Cs102936p752	55	12095946	B	AT1G25410.1
Cs102175p671	65.8	13440019	B	AT1G28695.1
Cs120877p283	71.3	14935462			no hit
Cs108390p117	81.5	17324783	B	AT1G34150.1
Cs122170p392	81.5	17413325			no hit
Cs190871p222	82.6	17368527		AT3G31350.1
Cs101311p1072	84	17534527	B	AT1G34355.1
Cs122012p209	84.8	17626083			no hit
Cs124258p396	85.1	18951779			no hit
Cs112832p570	85.9	19840859			no hit
Cs122432p749	86.7	18738123			no hit
Cs94117p229	86.7	18498046		AT2G25470.1/AT1G54470.1
Cs96764p620	87	18662668	B	AT1G36320.1
Cs108371p419	89.2	17526392	B	AT1G34340.1
Cs12136p1328	90.3	20183333		AT5G40545.1
Cs12168p1234	90.8	20183333			no hit
Cs100213p1309	90.8	18561173			no hit
Cs197392p174	90.8	19315539	C	AT1G43190.3
CS1G35	93	22853413	C	AT1G48570.1
Cs92523p1836	94.9	22724061	C	AT1G48410.2
Cs14322p1252	98.1	23335264		AT1G13110.1
Cs193731p196	99.2	23242140		AT2G25430.1
Cs190851p524	101.4	24027713		AT5G57420.1
Cs122821p705	106.2	26103691	M		C3	15780111	15780957
CE_Repeat-33466.321	106.2	26046877	C/F	AT1G52230.1/AT3G16140.1
CS3G134	109.4	27357451	M	AT3G46040.1
#Cas4
Cs110379p1917	0	3458160			no hit
Cs114283p1715	0.3	3097582		AT4G22415.1 TE
Cs97617p2006	1.5	4105727	L	AT3G25690.1
Cs127719p213	2.6	4516260	K	AT2G03870.1
Cs102801p901	2.9	4394270			no hit
Cs11859p398	4.3	5137182	F	AT3G05650.1
Cs101683p1033	6.4	5762611	L	AT3G26840.1
Cs102712p359	7.3	6211849			no hit
Cs108165p209	9.2	6564723			no hit
Cs104101p442	11.4	10514478		AT1G62720.1
Cs108447p366	12	8593168			no hit
Cs105739p589	12.3	9292011			no hit
Cs100194p748	12.9	9711508	L	AT3G29580.1
Cs102986p643	13.5	9716465	O-cen		C4	3742965	3282760
		Centromere
Cs12253p412	15.8	11522625			no hit
Cs106780p355	16.6	12043524		AT2G32820.1
CS3G133	16.6	12439097	M	AT3G45090.1
CS4G164	16.6	Cas1	T	AT4G15210.1
Cs105813p297	18	12549621	O	AT4G04145.1
Cs194316p257	21.2	13285910	L	AT3G26010.1
CE_2720.81	21.8	13592593	M	AT3G46430.1
Cs108782p231	23.2	13810942			C1	19453025	19452970
CE_5192.207	25.2	14262152	M	AT3G47070.1
Cs123661p306	30.9	15735895			no hit
Cs121098p864	41.3	17595252	L		C3	12028125	12028088
Cs116645p1175	45	18366419	N	AT3G52210.3
Cs109543p450	46.2	18515401			no hit
Cs100745p192	50.4	19180740	N	AT3G53530.2
CS3G141	56.1	20407089	N	AT3G55560.1
Cs114164p1444	56.4	20843100	cen		C2	5045689	5045752
Cs108016p572	63.2	22327771	N	AT3G59030.1
CE_8041.112	88.8	26611905	J	AT2G41410.1
Cs120664p457	89.7	26588394	J	AT2G41370.1
Cs104041p197	95.8	28211342	J	AT2G44735.1
#Cas5
CS2G98	0	137401	J	AT2G47900.2
Cs103659p328	1.2	1334792	J	AT2G45500.2
CE_796.93	3.4	982563	J	AT2G46140.1
Cs119968p839	12.9	3190429	J	AT2G41830.1
CE_21959.464	28.2	5528684	J	AT2G38140.1
Cs109065p1743	45.9	9783078			no hit
Cs102531p646	51	11704739			no hit
Cs102895p769	55.7	12695904	E	AT1G70770.1
Cs124022p903	58.1	13399069			no hit
CE_726.555	63	14622758	I	AT2G28190.1
CE_12161.112	65.6	15381459	I	AT2G27580.1
Cs12355p126	66.7	16258118	F	AT3G20700.1
Cs120170p307	66.7	15816379			no hit
Cs47653p827	68.7	17393543	O	AT4G04760.1
Cs119615p2015	71.5	19745595			no hit
		Centromere
Cs91914p514	72.9	21611249	C	AT1G54990.1
Cs122954p457	74.6	24258954			no hit
Cs119984p905	74.9	26861119	U	AT4G19610.1
Cs107714p2150	75.2	25512032			no hit
Cs12125p1540	77.2	25762535	cen		C2	2711895	2711819
Cs102292p767	78.9	27495671			no hit
Cs11768p465	85.8	30187486	I	AT2G24755.3 TE
Cs12274p428	86.6	30791925			no hit
Cs105777p2344	92.2	31966433		AT1G03190.2
Cs106387p322	95.5	32243524			no hit
#Cas6
Cs270309p186	0	3486689	L	AT3G26590.1
Cs108268p1644	5.5	3385643			no hit
		Centromere
Cs100344p470	6.1	10402973			no hit
Cs32231p304	6.4	10994320	M	AT3G46370.1
Cs11942p3151	8.1	11662140		AT4G02960.1 TE
CS3G136	13.7	13978247	N	AT3G50500.1
Cs108026p333	14.6	11001448	N	AT3G50295.1
Cs104365p736	26.8	16581409	N	AT3G55040.1
Cs101571p1260	31.7	17540547			no hit
Cs133250p358	34.3	17918862	N	AT3G57540.1
Cs197771p272	39.2	18577970	E	AT1G80560.1
CS2G88	42.5	19798322	J	AT2G36530.1
Cs102052p768	44.9	19961518			no hit
CS2G89	48.2	20335761	J	AT2G37410.2
Cs49966p165	52.2	21713397	J	AT2G39800.1
CE_7711.97	53.9	22011666	E/J	AT1G79075.2/AT2G40205.1
CS2G94	63.6	24302633	J	AT2G43970.2
CE_19373.229	69.1	25183946	J	AT2G45740.3
Cs135180p247	69.9	25240964	J	AT2G45760.1
#Cas7
Cs103619p407	0	792762	N	AT3G62000.1
Cs101501p1376	2.7	Scaffold00676			no hit
Cs113216p381	3.6	451657		AT5G67270.1
Cs102853p324	4.5	668589			no hit
Cs110632p225	6	1689085	N	AT3G60630.1
Cs11909p945	12.5	3686328	J	AT2G32790.1
Cs94681p1024	16	4021051	H	AT2G19630.2
Cs11979p434	19.2	4715488	J	AT2G31650.1
Cs12179p1061	28.3	8186398			no hit
Cs105913p1492	30.3	9096340			no hit
Cs104351p583	31.7	11718973			no hit
Cs12180p1625	31.7	11328600			C4	1315086	1315912
		Centromere
Cs119774p1311	32.3	12993040			no hit
CE_7798.167	32.6	Cas1/Cas19		AT3G07480.1
Cs112629p338	34.8	13829497			no hit
Cs196712p213	36.3	14872989	I	AT2G23180.1
Cs102461p1637	36.6	15231373		AT5G48910.1
Cs266241p532	37.2	15461192	H	AT2G19610.2
Cs12365p1897	38.4	ns			no hit
Cs52041p637	45.9	19570426		AT3G43722.1
Cs108120p486	45.9	19604739	E	AT1G69545.1
CE_1975.126	55.3	22649421	E	AT1G73325.1
CE_12709.147	62.4	24454549	E	AT1G75990.1
Cs109672p224	68.8	25837409	E		C1	29392476	29392642
Cs132446p317	72.4	26151589	I	AT2G21240.2
Cs95506p141	74.2	26414598	I	AT2G21860.1
CE_2913.200	80.3	28283472	H	AT2G16260.1
Cs188957p584	81.7	28324048	I	AT2G25050.1
CS1G59	88	29936774	E	AT1G80780.2
Cs105934p1023	93.5	30795920	I	AT2G27170.2
Cs124196p455	96.2	31407621		AT5G28740.1
CE_13994.123	99.4	31470367	D	AT1G60950.1
Cs103020p336	106.7	32566825	D	AT1G62740.1
#Cas8
Cs111509p1394	0	503401			no hit
Cs12409p814	0.3	251844			no hit
CS4G149	1.1	57911	O	AT4G00100.1
Cs123947p406	2.2	292261			no hit
Cs108324p1072	3	399505	R	AT5G10670.1
CS5G199b	3.8	576187	R	AT5G10960.1
CS4G160	4.4	1019324		AT4G10340.1
Cs116702p274	8.3	1465842	R	AT5G12920.1
Cs105182p1160	17.3	2646109	R	AT5G15120.1
Cs12285p839	26.1	4634034	R	AT5G18450.1
Cs103558p461	30.3	5639436	R	AT5G19950.3
Cs108342p2264	31.1	5700604			C5	8575514	8575473
Cs110839p370	34.6	6201694	R	AT5G20890.1
Cs13441p653	40.7	8505043	Q	AT5G24240.1
Cs108298p790	45.5	10401074			no hit
Cs106326p361	48.2	9836911			no hit
Cs281424p440	53.3	11662048	Q	AT5G26650.1
Cs106015p270	55.5	13666870			no hit
		Centromere
CE_26677.337	59.3	19244284	P	AT4G12390.1
Cs12184p1148	59.6	19597725			no hit
Cs125279p543	61.3	19816588	O	AT4G04220.1
Cs115710p1110	61.6	19799244		AT5G59920.1/AT4G01350.1
CE_18700.227	63.5	20171679	O	AT4G04640.1
Cs18213p285	64.7	Scaffold00511	O	AT4G04450.1
CE_18700.374	64.7	20171532	O	AT4G04640.1
Cs11928p429	65.8	20472665			no hit
Cs133331p424	67.3	20775985		AT1G36180.1
CS4G154	73	21083339	O	AT4G03420.1
Cs103777p245	74.1	21890952			no hit
CS4G153	74.1	21863343	O	AT4G02200.2
Cs119648p1161	74.4	21937989			C4	5661474	5661507
Cs106060p142	79.4	22907558	O	AT4G01230.1
Cs104080p515	97.4	25273339	R	AT5G05700.1
Cs112090p327	101.6	26134712	R	AT5G04000.1
CE_9230.237	105.8	27340674	R	AT5G01240.2
#Cas9
Cs93609p670	0	187505	K	AT2G01170.1
CS2G64	2.7	1706136	K	AT2G02710.1
Cs31576p414	2.7	1291666	K	AT2G02160.1
Cs103541p290	3	1392981	K	AT2G02360.1
Cs103383p916	9	Cas5/Cas12	F	AT3G04630.3
Cs101125p541	12.6	4052588			no hit
Cs119901p1857	13.2	4093547	L		C3	9684624	9684591
Cs112891p190	13.2	4245738	cen		C3	14686477	14686521
Cs123031p881	14.6	5155599			no hit
Cs11890p655	14.6	5157751			no hit
Cs201461p489	15.7	5967458	cen	AT3G32930.1
Cs20216p150	18.9	9017371	L	AT3G29300.
Cs101833p209	19.5	8218342			no hit
		Centromere
Cs119667p2329	20.3	12621531			no hit
Cs194490p1048	21.1	12301938	M	AT3G45570.1
Cs12094p797	21.9	13474769			no hit
Cs114066p856	22.7	14214807			no hit
CE_20648.80	25	15005047	M	AT3G45750.1
Cs100682p860	26.3	12412680			no hit
CE_25323.540	28	17201703	M	AT3G47420.1
Cs101788p776	30.6	18299964	M	AT3G48200.1
Cs115465p969	32.9	19002305	M	AT3G48580.1
Cs105591p203	36.2	20436920	N	AT3G49880.1
Cs107372p432	39.5	21518092	N	AT3G49290.2
Cs100822p154	40.6	21778976	N	AT3G51310.1
Cs101738p177	43	22406269	N	AT3G52270.1
Cs119596p914	44.2	22475289	N	AT3G52310.1
CE_26333.213	46	22999340	E	AT1G66100.1
CE_13965.234	46.6	23000001	E	AT1G66100.1
Cs107771p116	49.2	23857749		AT3G20950.1
CE_Repeat-32024.128	51.2	24664023	N	AT3G54890.4
Cs109185p510	52	25073121			no hit
Cs109354p496	61.5	27576054			no hit
Cs100680p675	64.4	28043941	D		C1	22104606	22104533
Cs107342p1023	64.4	28064826	E	AT1G71080.1
Cs102892p254	65.5	28165931	E	AT1G71270.1
Cs108632p1102	67	28292609	E	AT1G71490.1
Cs114391p534	82.3	32275563			no hit
Cs188875p767	92	34338841	E	AT1G74180.1
#Cas10
Cs107730p671	0	507123	U	AT4G39320.1
Cs113250p739	0	825703	U	AT4G39756.1
Cs110783p296	12.9	3313900	U	AT4G33400.1
Cs122623p157	13.7	3457973			no hit
Cs15186p639	24.4	5080595	U	AT4G30160.1
Cs12889p727	41.8	8332947	U	AT4G23640.1
CS3G143	44.9	9933799		AT3G58610.2
CS4G166a	61	12207608	U	AT4G17230
Cs100164p471	61	12424185	U	AT4G16960.1
Cs108545p536	65.9	13855105			no hit
Cs112786p1105	66.2	14148579			no hit
Cs119964p162	66.5	14199042			no hit
Cs11986p1753	69.8	15515266	T	AT4G14000.1
Cs12103p396	70.6	16125409			no hit
Cs113440p391	71.4	17269824	U	AT4G34740.1
		Centromere
CS5G222	73.2	19851713	S	AT5G37720.1
CE_Repeat-32922.610	73.6	21276325	S	AT1G67090.2/AT5G38410.3
Cs103837p1542	75.1	21674318			no hit
Cs121892p559	75.7	20892219			no hit
Cs104784p991	77.4	23502870			no hit
Cs12344p1378	78.3	22990255			C2	5050777	5050922
Cs110993p669	79.4	24340634			C3	12350612	12350534
Cs109535p273	80.8	23947453	S	AT5G40760.1
Cs11982p213	82.2	24650619			no hit
Cs11823p1494	82.5	24655756			no hit
CS5G225	83.7	25187688	S	AT5G42050.1
#Cas11
Cs110600p291	0	271585			no hit
Cs103243p700	0.9	419956		AT3G06250.1
Cs102661p480	1.8	533195		AT1G50200.1
Cs116442p596	2.6	1461785			C4	17643299	17643188
Cs110723p1867	11.1	3480737			no hit
Cs12286p693	12.2	3568363			C1	12275611	12276326
Cs104482p485	15.8	4215792		AT1G05080.1
Cs116990p433	21	5237811	U	AT4G30900.2
Cs11885p160	31	7541406			no hit
Cs92557p1277	31.9	7448803	U	AT4G27410.2
Cs103808p1260	39.7	8616605	U	AT4G25390.2
Cs106226p215	46	9929664			no hit
Cs108450p481	46.3	9926809			no hit
Cs114314p329	52	11139572	U	AT4G21870.1
Cs115742p241	54.4	11506615			C4	11431017	11431102
Cs12089p2897	57.1	12120334			no hit
Cs12115p426	57.1	12151632			C1	16506973	16506871
Cs114122p241	57.5	12768606	U	AT4G19560.1
Cs116930p348	57.9	12301862		AT2G17785.1
CS4G166b	62.9	14730429	U	AT4G17230
Cs113935p1111	63.5	15017291		AT2G15630.1
CE_12252.264	66.1	15790073	U	AT4G16130.1
CE_2235.210	67.5	16670805	U	AT4G15500.1
Cs120141p337	69.2	18118975			no hit
		Centromere
Cs96617p337	72.1	21713838	S	AT5G35930.1			2376041
Cs12013p802	72.1	23207756			C5	2376009
Cs12006p1962	72.1	22186121			no hit
Cs270291p284	72.9	22970388	S	AT5G37190.1
Cs102133p213	73.5	23207756			no hit
Cs105009p975	73.5	22826463	Q	AT5G29015.1
Cs50986p340	73.9	22102260	S	AT5G36710.1
Cs100791p640	74.3	23227537	S	AT5G37320.1
Cs67224p116	75	24647228	S	AT5G38290.1
Cs121709p859	75.4	24705595			no hit
Cs12150p877	77.1	24888985			no hit
Cs119715p517	78.7	25494114			C3	13103543	13103655
Cs146158p258	80.3	25990323	S	AT5G39030.1
Cs110885p926	81.4	26008231			no hit
Cs97149p815	81.7	26058089		AT1G31440.1
Cs114467p270	82.6	26588738			no hit
Cs94013p227	82.9	26410079	S	AT5G39400.1
Cs12221p541	82.9	26355710			no hit
Cs106456p262	82.9	26379173		AT2G19660.1
Cs102006p586	84.1	27186831	S	AT5G40300.1
Cs119702p112	85	27383709			C5	8087832	8087888
Cs109480p287	85.9	27672161			no hit
Cs12473p1566	87.7	28663435		AT2G01050.1
Cs119035p2097	90.6	29808719			C3	14262188	14262126
Cs120796p659	98.8	35161866			C2	8523392	8523432
CE_2929.157	100.5	36257157	W	AT5G47830.1
Cs122590p551	103.5	37855634
Cs118638p186	112.6	39928649			C5	20938557	20938598
Cs109228p1275	113.2	40076310	W	AT5G51750.1
Cs107353p494	120.7	40982852	W	AT5G52882.1
Cs99521p375	123.4	41708567	W	AT5G53850.1
CE_Repeat-33834.558	125.8	42037076	W	AT5G54270.1
Cs109651	138.7	44911695
Cs117396p287	145.8	46866462	X	AT5G62410.1
#Cas12
Cs102456p1708	0	590369	U	AT4G39400.1
Cs94418p955	4.5	2132264		AT5G35777.1 TE
Cs28927p2554	10.9	3904676	U	AT4G32770.1
CE_9237.388	12.7	3714805	U	AT4G33010.2
Cs12350p1043	29.6	5811998			no hit
Cs111161p347	36.7	6821169	U	AT4G27970.1
Cs102860p740	42	7933980	U	AT4G26120.1
Cs101876p183	58	11863693	U	AT4G21720.1
CS4G168	64.9	13920652	U	AT4G19120.2
Cs112501p2229	65.2	13900531			no hit
Cs101038p576	68.7	14532249			no hit
Cs12123p1166	74.4	17175529			no hit
Cs98560p917	79.4	18935263		AT5G28463.1
		Centromere
Cs122561p459	82.6	23063758			no hit
Cs120224p407	83.7	24509162			C3	9566470	9566534
Cs102681p1065	88	28061989		AT2G39210.1
#Cas13
Cs105166p516	0	601108			no hit
CS5G196b	4.8	2982919	R	AT5G07220.1
Cs108645p528	13.4	3381385	R	AT5G08310.1
CS5G199a	20.1	2878442	R	AT5G10960.1
Cs267568p389	23.8	4972734		AT5G27320.1
Cs108551p557	24.4	4813557	R	AT5G11600.1
Cs119768p780	33.3	6412703			no hit
Cs101470p1312	50.3	9517069			C5	3905740	3905672
Cs123544p548	52.1	9837937			no hit
Cs100780p701	54.9	9972361	R	AT5G22450.1
Cs197209p320	56.1	10183028	R	AT5G22750.1
Cs57393p158	57.8	10142276	R	AT5G22650.2
Cs107916p264	63.6	11020136			no hit
Cs108145p262	71	12871326		AT2G11235.1 TE
Cs109503p673	73	14060869		AT1G59720.1
Cs115757p134	73.3	13566909			C3	15500715	15500823
Cs109214p419	75.3	15096834			no hit
Cs119944p180	76.1	14719697			C2	3177002	3177072
Cs110316p182	76.7	14586561	R	AT5G27270.1
Cs12339p2609	77	14786040			no hit
		Centromere
Cs115225p446	77.3	18238657		AT4G10490.1
Cs105252p268	77.3	16393054			no hit
Cs120369p1428	77.3	16325448	P	AT4G08570.1
Cs24797p266	77.9	15998518	P	AT4G08280.1
Cs100149p485	79.3	18914004			no hit
Cs120323p668	80.4	19091977	P	AT4G11340.1
Cs103573p717	81.8	19098004
Cs117763p137	82.4	18926899	P	AT4G11220.1
Cs101634p157	83.3	19531671	P	AT4G11750.1
Cs105782p1104	84.2	20025298		AT5G14840.1 TE
Cs109437p253	84.8	20996091			C4	5753333	5753289
Cs16730p397	85.7	21413425	O	AT4G05160.1
CS4G155	87.2	21659262	O	AT4G03520.1
Cs113941p239	87.2	21645805	O	AT4G03560.1
Cs102003p669	90.9	22716626	O	AT4G02030.1
Cs105880p563	92.1	23457219	O	AT4G00620.1
Cs108631p1267	93	22844056			no hit
#Cas14
Cs121750p364	0	291948	A		C1	171674	171611
Cs110674p967	2	1018169	B	AT1G24256.1
Cs104844p1237	7.4	2776090	A	AT1G06660.1
CS1G10b	9.7	3253149	A	AT1G07750.1
Cs108241p431	10.3	3637862	A	AT1G08500.1
CE_17104.453	10.8	3619045			no hit
CS1G11	12.3	3614300	A	AT1G08465.1
Cs100858p1397	16.6	4536613	A	AT1G10350.1
Cs113806p929	20.8	5600439			no hit
Cs109841p270	24.9	6708548	A	AT1G14100.1
CE_9802.296	39.6	9478258	B	AT1G19670.1
Cs108283p1291	44.4	10579972	B	AT1G21651.1
Cs123131p308	46.1	10266721	B	AT1G21160.1
Cs108515p336	54.3	11622976	B	AT1G23200.1
Cs109607p947	56.9	12234261		AT4G07666.1
Cs111680p619	71.6	16345041			no hit
Cs266820p989	73.8	16874279	B	AT1G31380.1
Cs102646p881	74.9	17469285	B	AT1G32080.1
Cs11870p1434	75.2	17446249			no hit
Cs11913p968	79	20096572			no hit
Cs106589p350	79.3	20413406			C1	12958138	12958054
Cs12288p1553	81.4	18725290			no hit
Cs111450p740	82.5	19252860			C1	13657669	13657086
CS1G30	83.2	20259044	B	AT1G35720.1
CE_1470.367	83.6	19830611	B	AT1G35420.1
Cs192156p215	84.2	19422138	B	AT1G34550.1
		Centromere
Cs101597p292	87.3	23636064	C	AT1G55990.1
Cs103632p613	90.4	24318543			no hit		15444440
Cs11862p1959	99	26839848			C1?	15444470
Cs137997p1299	105	29926313	C	AT1G53520.1
#Cas15
CE_3669.468	0	1564890	F	AT3G04790.1
CE_1662.137	19.6	5296219	F	AT3G12290.1
Cs93024p952	33.6	9181644	F	AT3G13640.1
Cs102189p650	35	9065340	F	AT3G17880.2
Cs115167p947	36.7	9584488			C1	16074369	16074602
CS3G118	37.4	9690939	F	AT3G18680.1
Cs103817p398	41.2	10604983	F	AT3G19590.1
Cs112355p302	45.7	11780873	F	AT3G20700.1
Cs111552p336	52.6	14094908			C3	8061681	8062215
Cs102359p320	57.1	15830475			no hit
Cs12241p592	57.9	15825201			no hit
Cs110524p280	59.9	16805560	F	AT3G24503.1
Cs103842p185	61.3	19992193			no hit
		Centromere
Cs103599p873	61.9	21594206			no hit
CS2G75	62.2	Cas7	I	AT2G22670.3
Cs12422p1712	62.2	21734940			no hit
CS2G67b	63.1	20835480	H	AT2G13360.2
Cs106693p696	66.3	24933435	H	AT2G16810.1
Cs119724p583	67.7	26007933	H	AT2G17340.1
Cs103927p395	75.2	28180334			no hit
#Cas16
Cs112157p405	0	2045687			exists
CS2G83	17.1	4456176	J	AT2G31240.1
Cs12086p891	25.6	8466080	cen		C2	2727186	2727128
		Centromere
Cs265109p375	27.3	10762587	H	AT2G16740.1
Cs111879p397	28.7	13499005			no hit
Cs105480p475	30.1	14696112		AT1G42705.1 TE
Cs107242p358	30.1	14692959			no hit
Cs118053p252	30.4	15234963			C1	25628125	25628525
Cs105606p743	35.3	17023822	E	AT1G70080.1
Cs105553p328	37.3	17299159			C1	26569195	26569506
Cs101413p1005	39.3	17902236	E	AT1G71400.1
CS1G57	48.8	20754918	E	AT1G76490.1
Cs98003p554	49.7	21391828	E	AT1G77540.1
Cs104040p677	56.3	22642787			no hit
Cs110897p218	63.3	23896440			no hit
Cs100229p244	70.4	25065260	E	AT1G79120.1
Cs103211p2855	79.5	26256800	I	AT2G26920.1
Cs12239p753	80.1	26306492	I	AT2G27040.1
Cs22829p148	82.4	26558594	I	AT2G27390.1
Cs110022p436	85.8	26985281	D	AT1G60710.1
Cs11936p3273	87.9	27590700		AT4G36840.1
Cs104578p231	89.9	27884767	D	AT1G62440.1
Cs104106p383	91.9	27995541	D	AT1G62720.1
Cs117364p1146	94.5	28332758			C1	17699450	17699315
#Cas17
Cs108147p133	0	2685218	A	AT1G06730.1
Cs102074p411	3	3430837	A	AT1G08480.1
Cs11818p1201	27.6	9598497			C3	11394085	11394025
Cs108339p1408	39.5	11761999	B	AT3G31023.1 TE
Cs16814p574	51.4	13742442		AT2G20760.1
CS1G27	54.4	15806717	B	AT1G30120.1
Cs114937p1688	57.7	16059744	B	AT1G30360.1
Cs12077p866	60.5	17680222			no hit
Cs120580p1245	62.7	21403490		AT2G42160.1
Cs49912p1000	62.7	17870493		AT2G06500.1
Cs101507p1028	65.3	18360269	B	AT1G32090.1
Cs11931p1031	68.2	19784574			C3	12691080	12692352
Cs197791p423	69	23805478	C	AT1G42990.1
Cs12210p1394	69.8	20965643			C3	15187954	15187869
Cs190458p700	69.8	20940207		AT2G16970.1
Cs104755p500	69.8	20129485	B	AT1G33700.2
CE_20879.231	70.3	19620684	B	AT1G33110.2
Cs119593p1826	72	22859455			no hit
		Centromere
Cs106245p207	74	25634085			C2	4762385	4762461
Cs120077p327	76.3	26250101			no hit
Cs108523p294	76.6	26157581	C	AT1G47530.1
Cs101808p824	84.9	29335134	C	AT1G49990.1
Cs114265p654	87.5	29766845		AT2G05550.1 TE
Cs100320p394	89.5	31857156		AT4G00160.1
Cs104292p196	89.5	31914284			no hit
Cs11921p1689	89.5	31860587			no hit
CE_Repeat-30743.353	90.3	31736059	C	AT1G52230.1
CS1G41	93.6	33158181	C	AT1G53910.3
Cs121365p325	93.9	33266607			no hit
#Cas18
Cs108238p3515	0	257304	S	AT5G39770.1
Cs100774p1140	1.2	2189509		AT2G05660.1 TE
Cs103161p1012	1.5	2633639			no hit
Cs120678p264	3.3	3141541			C3	13177808	13177755
Cs12178p1480	4.2	3032427			no hit
Cs120403p452	5.9	3595583			no hit
Cs91790p291	7.3	5987126		AT3G44330.1
Cs102017p377	7.6	7890145			C4	2597153	2597108
Cs120019p2214	7.6	5860675			no hit
Cs190134p858	7.9	5026408		AT3G12000.1
Cs38767p458	8.3	5777056	V	AT5G43070.1
Cs12234p1199	8.7	7904248			no hit
Cs101606p293	10.4	5991257	W	AT5G48910.1
Cs113901p665	12.5	7158080			no hit
		Centromere
Cs12219p1361	15	8555151			no hit
Cs109690p547	16.7	9743128		AT2G04490.1 TE
Cs104681p524	17.3	9167112			no hit
Cs56697p928	27	12600903	W	AT5G53150.1
Cs11872p1285	27.6	12706905			no hit
Cs104831p299	30.2	12903879		AT5G19990.1
Cs110925p717	35.5	13976916	W	AT5G55070.1
Cs114739p693	37.4	14287235		AT4G31040.1
Cs208820p124	39.3	14482405	S	AT2G24990.1/AT5G37350.2
Cs12064p1264	39.9	14583098			no hit
Cs108786p503	40.2	14537485	Q	AT5G25030.1
Cs109943p834	41.7	14899557			no hit
Cs118701p451	64.9	18796192			no hit
Cs115664p302	69.8	19560090			no hit
Cs17740p471	72.7	20865621	X	AT5G65930.1
#Cas19
CE_16501.184	0	582273	F	AT3G01340.2
Cs119319p333	15.8	4061822	F	AT3G09820.2
Cs108289p1124	17.5	4555217	F	AT3G10550.1
Cs197277p233	18.6	4571406		AT5G47300.1
Cs1075p232	29.7	6496778			no hit
Cs11991p1020	30.3	6478225			no hit
Cs13760p1296	32.6	7031993	F	AT3G29410.1/AT3G14490.1
CS3G114	34.6	7264028	F	AT3G15050.1
Cs104127p133	35.2	7220831	F	AT3G14960.1
Cs100876p275	45.5	9940651	F	AT3G19310.1
Cs102343p1030	50.9	10862961	F	AT3G20600.1
CE_6109.404	50.9	10826850	F	AT3G20541.1
Cs103455p391	55	11812092	M	AT3G46570.1
Cs103894p1214	57.7	12350035	F	AT3G22400.1
Cs120433p370	62	13503694	H	AT2G14370.1
Cs11975p337	64.2	13743576	L	AT3G29410.1
Cs120700p204	64.7	13953728			C3	6522690	6522651
Cs12119p1502	67	14706845			C1	13394374	13394462
Cs12124p1876	67	14901701			no hit
Cs102327p824	70.5	17186217			no hit
Cs105974p706	72.8	17379037			C5/C3	8934000/11342802	8933864/11342666
		Centromere
Cs11833p2262	76	19875036			C4	2829157	2829360
CS2G67a	76	18097831	H	AT2G13360.2
Cs264606p1378	77.1	23809793	H	AT2G17270.1
Cs1061p474	81	25398340			no hit
Cs11945p943	81	25363541			no hit
#Cas20
CS5G196a	0	2982919	R	AT5G07220.1
Cs108121p2592	1.2	3510566	R	AT5G08340.2
Cs121383p284	13	6135115			no hit
CS5G207	22.7	7725025	R	AT5G16470.1
Cs29757p104	24.4	8838518	R	AT5G17880.1
Cs11839p1946	25.5	8803774		AT4G03210.2
Cs131287p616	28.2	9529840	R	AT5G18830.2
Cs117088p247	37.8	11631027			no hit
Cs1000p199	43.4	14631463			no hit
Cs12515p1443	45.1	13949671	H	AT2G13680.1
Cs12016p338	45.1	13947699	I	AT2G36900.1
Cs104210p1429	47.4	15611921	E	AT1G71190.1
Cs120603p328	51	19610227			no hit
Cs101520p435	51	19570930			no hit
		Centromere
Cs119932p1225	51	21160621			no hit
Cs123923p104	51.3	22342246			no hit
Cs12101p401	52.4	23637970			no hit
Cs32438p424	53.2	24071370	S	AT5G41920.1
Cs93470p1330	53.2	24396057	V	AT5G44345.1
Cs104278p157	54.9	25603333			no hit
Cs103044p328	56.3	25559465		AT5G35336.1 TE
Cs14715p1092	57.7	26321364	V	AT5G45200.1
Cs101720p130	61.8	27764776			no hit
Cs106348p2373	63.8	27877042	V	AT5G46130.1

## Sheet: Supplementary Table 5
Supplementary Table 5: Ancestral block (AK) structure of C. sativa based on synteny with Arabidopsis thaliana.
Ancestral Block1	Camelina sativa linkage group (No. of sytenous loci)						Total loci
AK1
A	Cas3 (7)	Cas14 (7)	Cas17 (2)				16
B	Cas3 (9)	Cas14 (11)	Cas17 (6)				26
C	Cas3 (4)	Cas14 (2)	Cas17 (5)				11
AK2
D				Cas7 (2)	Cas9 (1)	Cas16 (3)	6
E				Cas7 (5)	Cas9 (6)	Cas16 (5)	17
AK3
F	Cas1 (10)	Cas15 (8)	Cas19 (10)				28
G*
H	Cas1 (9)	Cas15 (3)	Cas19 (3)				15
AK4
I	Cas5 (3)			Cas7 (5)		Cas16 (3)	11
J	Cas5 (5)	Cas4 (3)	Cas6 (7)	Cas7 (2)2			17
AK5
K		Cas4 (1)			Cas9 (4)		5
L*		Cas4 (5)	Cas6 (1)		Cas9 (2)		8
M*	Cas3 (2)	Cas4 (3)	Cas6 (1)		Cas9 (5)		11
N		Cas4 (4)	Cas6 (4)	Cas7 (2)	Cas9 (6)		18
AK6
O	Cas2 (2)	Cas8 (9)		Cas13 (5)			16
P*		Cas8 (1)		Cas13 (6)			7
Q*		Cas8 (3)					3
R		Cas8 (10)3		Cas13 (9)	Cas20 (5)		25
AK7
S	Cas10 (4)	Cas11 (8)					12
T*	Cas10 (1)						1
U	Cas10 (8)	Cas11 (11)	Cas12 (7)				26
AK8
V*	Cas2 (1)		Cas18 (1)		Cas20 (3)		5
W	Cas2 (3)	Cas11 (8)	Cas18 (3)				14
X	Cas2 (2)	Cas11 (1)	Cas18 (1)				4
							301
1. Ancestral blocks are based on those defined in Parkin et al. (2005) and named according to Schranz et al. (2006). The asterisk indicates those blocks found adjacent to centromeres in A. thaliana and/or A. lyrata.

## Sheet: Supplementary Table 6
Supplementary Table 5: Summary details for each SNP marker analysed in germplasm collection
SNP marker	Major.Allele.Frquency	GenotypeNo	SampleSize	No. of obs.	AlleleNo	Availability	GeneDiversity	Heterozygosity	PIC	Linkage group
CE_11222.199	0.913295	2	173	173	2	1	0.158375	0	0.145834
CE_11607.113	0.952663	2	173	169	2	0.976879	0.0901929	0	0.0861255
CE_11826.463	0.99711	2	173	173	2	1	0.00576364	0.00578035	0.00574703
CE_12161.112	0.514451	2	173	173	2	1	0.499582	0	0.374791	Cas5
CE_12252.264	0.732558	3	173	172	2	0.99422	0.391833	0.0116279	0.315067	Cas11
CE_12709.147	0.823699	3	173	173	2	1	0.290437	0.00578035	0.24826	Cas7
CE_1297.125	0.768786	3	173	173	2	1	0.355508	0.0115607	0.292315
CE_12979.504	0.997093	2	173	172	2	0.99422	0.00579705	0.00581395	0.00578025
CE_13965.234	0.560694	2	173	173	2	1	0.492633	0	0.371289	Cas9
CE_14064.171	0.988439	2	173	173	2	1	0.0228541	0.0231214	0.0225929
CE_14494.240	0.956647	3	173	173	2	1	0.0829463	0.00578035	0.0795063
CE_1470.367	0.656805	3	173	169	2	0.976879	0.450825	0.0118343	0.349203	Cas14
CE_14879.525	0.99711	2	173	173	2	1	0.00576364	0.00578035	0.00574703	Cas1
CE_15043.79	0.930636	2	173	173	2	1	0.129106	0.138728	0.120771
CE_15410.259	0.803468	3	173	173	2	1	0.315814	0.0115607	0.265945
CE_16137.173	0.99422	2	173	173	2	1	0.0114939	0.0115607	0.0114278
CE_16242.421	0.760116	3	173	173	2	1	0.36468	0.00578035	0.298184
CE_16295.86	0.933526	3	173	173	2	1	0.12411	0.00578035	0.116409
CE_16501.184	0.582353	2	173	170	2	0.982659	0.486436	0	0.368126	Cas19
CE_1662.137	0.734104	2	173	173	2	1	0.390391	0.531792	0.314188	Cas15
CE_1689.375	0.997093	2	173	172	2	0.99422	0.00579705	0.00581395	0.00578025
CE_17104.453	0.563584	3	173	173	2	1	0.491914	0.017341	0.370924	Cas14
CE_17140.68	0.768786	3	173	173	2	1	0.355508	0.0115607	0.292315
CE_1715.432	0.739766	3	173	171	2	0.988439	0.385024	0.00584795	0.310903
CE_1751.179	0.880814	3	173	172	2	0.99422	0.209961	0.00581395	0.18792
CE_1779.466	0.99711	2	173	173	2	1	0.00576364	0.00578035	0.00574703
CE_18222.378	0.781065	3	173	169	2	0.976879	0.342005	0.0118343	0.283521
CE_18284.394	0.858382	3	173	173	2	1	0.243125	0.00578035	0.21357
CE_18700.374	0.852601	3	173	173	2	1	0.251345	0.00578035	0.219758	Cas8
CE_18996.477	0.959538	2	173	173	2	1	0.0776504	0	0.0746356
CE_19373.229	0.572254	2	173	173	2	1	0.489559	0	0.369725	Cas6
CE_1975.126	0.653179	2	173	173	2	1	0.453072	0	0.350435	Cas7
CE_1989.214	0.968553	3	173	159	2	0.919075	0.0609153	0.0125786	0.05906
CE_2045.560	0.997093	2	173	172	2	0.99422	0.00579705	0.00581395	0.00578025
CE_20533.116	0.528902	3	173	173	2	1	0.498329	0.00578035	0.374163
CE_20648.80	0.774566	2	173	173	2	1	0.349227	0.450867	0.288247	Cas9
CE_20879.231	0.598266	3	173	173	2	1	0.480688	0.00578035	0.365157	Cas17
CE_21187.101	0.904624	3	173	173	2	1	0.172558	0.00578035	0.15767
CE_21585.112	0.875723	2	173	173	2	1	0.217665	0.248555	0.193976	Cas1
CE_2195.638	0.540462	3	173	173	2	1	0.496726	0.0520231	0.373357
CE_21959.464	0.526012	3	173	173	2	1	0.498647	0.0115607	0.374322	Cas5
CE_2235.210	0.82948	3	173	173	2	1	0.282886	0.017341	0.242874	Cas11
CE_2262.265	0.531792	2	173	173	2	1	0.497979	0	0.373987
CE_22645.304	0.988439	2	173	173	2	1	0.0228541	0.0231214	0.0225929
CE_22760.652	0.99711	2	173	173	2	1	0.00576364	0.00578035	0.00574703
CE_23362.540	0.994118	2	173	170	2	0.982659	0.0116955	0.0117647	0.0116271
CE_2478.133	0.968208	2	173	173	2	1	0.0615624	0.0635838	0.0596674
CE_25272.299	0.942197	2	173	173	2	1	0.108924	0	0.102992
CE_25323.540	0.66474	3	173	173	2	1	0.445722	0.0115607	0.346388	Cas9
CE_25919.125	0.994048	2	173	168	2	0.971098	0.0118339	0.0119048	0.0117639
CE_26333.213	0.767442	3	173	172	2	0.99422	0.35695	0.302326	0.293243	Cas9
CE_26677.337	0.927746	3	173	173	2	1	0.134067	0.00578035	0.12508	Cas8
CE_2720.81	0.858382	3	173	173	2	1	0.243125	0.00578035	0.21357	Cas4
CE_2723.263	0.942197	2	173	173	2	1	0.108924	0	0.102992
CE_2913.200	0.543353	3	173	173	2	1	0.496241	0.0115607	0.373113	Cas7
CE_3028.557	0.780347	2	173	173	2	1	0.342811	0	0.284052
CE_3374.327	0.988439	3	173	173	2	1	0.0228541	0.0115607	0.0225929
CE_3410.140	0.919075	2	173	173	2	1	0.148752	0	0.137688
CE_3578.196	0.569364	3	173	173	2	1	0.490377	0.00578035	0.370142
CE_3878.489	0.99711	2	173	173	2	1	0.00576364	0.00578035	0.00574703
CE_4227.120	0.878613	2	173	173	2	1	0.213305	0	0.190555
CE_4557.225	0.78012	3	173	166	2	0.959538	0.343065	0.0662651	0.284218
CE_4685.102	0.971098	3	173	173	2	1	0.0561328	0.0115607	0.0545574
CE_5053.449	0.99711	2	173	173	2	1	0.00576364	0.00578035	0.00574703
CE_5065.153	0.976879	2	173	173	2	1	0.0451736	0	0.0441533
CE_5192.207	0.843931	2	173	173	2	1	0.263423	0	0.228727	Cas4
CE_5336.163	0.991228	2	173	171	2	0.988439	0.01739	0.0175439	0.0172388
CE_5341.415	0.965318	2	173	173	2	1	0.0669585	0.0693642	0.0647168
CE_5372.103	0.971098	2	173	173	2	1	0.0561328	0.0578035	0.0545574
CE_5387.127	0.956647	2	173	173	2	1	0.0829463	0.0867052	0.0795063
CE_5544.588	0.997093	2	173	172	2	0.99422	0.00579705	0.00581395	0.00578025
CE_5739.335	0.797619	2	173	168	2	0.971098	0.322846	0	0.270731
CE_6042.138	0.936416	2	173	173	2	1	0.119082	0	0.111992
CE_6109.404	0.612717	2	173	173	2	1	0.47459	0	0.361972	Cas19
CE_726.555	0.609827	3	173	173	2	1	0.475876	0.017341	0.362647	Cas5
CE_7518.550	0.99422	2	173	173	2	1	0.0114939	0.0115607	0.0114278
CE_7711.97	0.647399	3	173	173	2	1	0.456547	0.0115607	0.35233	Cas6
CE_7798.167	0.612717	3	173	173	2	1	0.47459	0.0231214	0.361972	Cas7
CE_7833.656	0.843931	3	173	173	2	1	0.263423	0.0115607	0.228727
CE_7847.228	0.976879	2	173	173	2	1	0.0451736	0.0462428	0.0441533
CE_7934.392	0.991228	2	173	171	2	0.988439	0.01739	0.0175439	0.0172388
CE_796.93	0.806748	3	173	163	2	0.942197	0.311811	0.0306748	0.263198	Cas5
CE_8023.264	0.99711	2	173	173	2	1	0.00576364	0.00578035	0.00574703
CE_8041.112	0.66474	3	173	173	2	1	0.445722	0.0115607	0.346388	Cas4
CE_8596.163	0.930636	2	173	173	2	1	0.129106	0.138728	0.120771
CE_8618.186	0.729167	3	173	168	2	0.971098	0.394965	0.00595238	0.316966
CE_8827.262	0.965318	2	173	173	2	1	0.0669585	0	0.0647168
CE_8911.81	0.997093	2	173	172	2	0.99422	0.00579705	0.00581395	0.00578025
CE_9199.140	0.930636	3	173	173	2	1	0.129106	0.0115607	0.120771
CE_9230.237	0.528902	3	173	173	2	1	0.498329	0.017341	0.374163	Cas8
CE_9237.388	0.84104	3	173	173	2	1	0.267383	0.0289017	0.231636	Cas12
CE_9370.561	0.996988	2	173	166	2	0.959538	0.00600595	0.0060241	0.00598792
CE_9416.795	0.99711	2	173	173	2	1	0.00576364	0.00578035	0.00574703
CE_947.408	0.997093	2	173	172	2	0.99422	0.00579705	0.00581395	0.00578025
CE_9525.206	0.991228	2	173	171	2	0.988439	0.01739	0.0175439	0.0172388
CE_9773.135	0.67052	3	173	173	2	1	0.441846	0.0231214	0.344232
CE_Repeat-30743.353	0.566474	3	173	173	2	1	0.491162	0.0115607	0.370542	Cas17
CE_Repeat-32024.128	0.682081	2	173	173	2	1	0.433693	0	0.339648	Cas9
CE_Repeat-32135.330	0.554913	2	173	173	2	1	0.493969	0	0.371966
CE_Repeat-32545.581	0.930636	2	173	173	2	1	0.129106	0.138728	0.120771
CE_Repeat-32631.332	0.99711	2	173	173	2	1	0.00576364	0.00578035	0.00574703
CE_Repeat-32922.610	0.83526	3	173	173	2	1	0.275201	0.017341	0.237333	Cas10
CE_Repeat-33320.290	0.99711	2	173	173	2	1	0.00576364	0.00578035	0.00574703
CE_Repeat-33466.321	0.682081	3	173	173	2	1	0.433693	0.0115607	0.339648	Cas3
CE_Repeat-34509.164	0.997093	2	173	172	2	0.99422	0.00579705	0.00581395	0.00578025
CE_Repeat-39379.169	0.858382	3	173	173	2	1	0.243125	0.00578035	0.21357
Cs1000p199	0.731214	3	173	173	2	1	0.39308	0.017341	0.315824	Cas20
Cs100149p485	0.635838	3	173	173	2	1	0.463096	0.0115607	0.355867	Cas13
Cs100154p315	0.965318	3	173	173	2	1	0.0669585	0.0115607	0.0647168	Cas2
Cs100164p471	0.846821	3	173	173	2	1	0.259431	0.00578035	0.225779	Cas10
Cs100194p748	0.988439	2	173	173	2	1	0.0228541	0	0.0225929	Cas4
Cs100320p394	0.55814	3	173	172	2	0.99422	0.49324	0.0116279	0.371597	Cas17
Cs100344p470	0.889535	3	173	172	2	0.99422	0.196525	0.0116279	0.177214	Cas6
Cs100680p675	0.890173	2	173	173	2	1	0.195529	0	0.176414	Cas9
Cs100745p192	0.815029	3	173	173	2	1	0.301514	0.0231214	0.256058	Cas4
Cs100774p1140	0.615607	3	173	173	2	1	0.47327	0.0289017	0.361278	Cas18
Cs100780p701	0.83815	3	173	173	2	1	0.271309	0.0115607	0.234505	Cas13
Cs100791p640	0.858382	3	173	173	2	1	0.243125	0.00578035	0.21357	Cas11
Cs100822p154	0.953757	2	173	173	2	1	0.0882088	0	0.0843184	Cas9
Cs100858p1397	0.552023	3	173	173	2	1	0.494587	0.017341	0.372279	Cas14
Cs100876p275	0.66763	3	173	173	2	1	0.4438	0.00578035	0.345321	Cas19
Cs101038p576	0.540462	3	173	173	2	1	0.496726	0.017341	0.373357	Cas12
Cs101125p541	0.953757	2	173	173	2	1	0.0882088	0	0.0843184	Cas9
Cs101170p867	0.584795	3	173	171	2	0.988439	0.48562	0.0116959	0.367706	Cas1
Cs101275p1502	0.604651	3	173	172	2	0.99422	0.478096	0.0116279	0.363808	Cas3
Cs101311p1072	0.936416	3	173	173	2	1	0.119082	0.0115607	0.111992	Cas3
Cs101470p1312	0.635838	3	173	173	2	1	0.463096	0.0346821	0.355867	Cas13
Cs101520p435	0.922619	2	173	168	2	0.971098	0.142786	0	0.132592	Cas20
Cs101571p1260	0.679191	3	173	173	2	1	0.435781	0.00578035	0.340829	Cas6
Cs101597p292	0.884393	2	173	173	2	1	0.204484	0.231214	0.183577	Cas14
Cs101606p293	0.924855	3	173	173	2	1	0.138996	0.0115607	0.129336	Cas18
Cs101634p157	0.962428	3	173	173	2	1	0.0723212	0.00578035	0.069706	Cas13
Cs101656p1355	0.601744	3	173	172	2	0.99422	0.479296	0.00581395	0.364434	Cas2
Cs101683p1033	0.907514	2	173	173	2	1	0.167864	0.184971	0.153775	Cas4
Cs101720p130	0.586705	3	173	173	2	1	0.484964	0.00578035	0.367369	Cas20
Cs101788p776	0.858382	3	173	173	2	1	0.243125	0.017341	0.21357	Cas9
Cs101808p824	0.50289	3	173	173	2	1	0.499983	0.0115607	0.374992	Cas17
Cs101833p209	0.777457	3	173	173	2	1	0.346036	0.00578035	0.286165	Cas9
Cs101859p467	0.988439	2	173	173	2	1	0.0228541	0	0.0225929	Cas3
Cs101876p183	0.890173	2	173	173	2	1	0.195529	0	0.176414	Cas12
Cs102003p669	0.763006	3	173	173	2	1	0.361656	0.0115607	0.296258	Cas13
Cs102006p586	0.988439	3	173	173	2	1	0.0228541	0.0115607	0.0225929	Cas11
Cs102017p377	0.771676	2	173	173	2	1	0.352384	0.456647	0.290297	Cas18
Cs102052p768	0.959538	2	173	173	2	1	0.0776504	0	0.0746356	Cas6
Cs102133p213	0.953757	2	173	173	2	1	0.0882088	0	0.0843184	Cas11
Cs102175p671	0.820809	3	173	173	2	1	0.294163	0.0115607	0.250897	Cas3
Cs102292p767	0.982659	2	173	173	2	1	0.0340807	0	0.0334999	Cas5
Cs102327p824	0.864162	3	173	173	2	1	0.234772	0.00578035	0.207213	Cas19
Cs102343p1030	0.66474	2	173	173	2	1	0.445722	0	0.346388	Cas19
Cs102359p320	0.534682	3	173	173	2	1	0.497594	0.00578035	0.373794	Cas15
Cs102456p1708	0.99422	2	173	173	2	1	0.0114939	0.0115607	0.0114278	Cas12
Cs102531p646	0.797688	3	173	173	2	1	0.322764	0.0115607	0.270676	Cas5
Cs102564p1077	0.526012	3	173	173	2	1	0.498647	0.0115607	0.374322	Cas1
Cs102646p881	0.716763	3	173	173	2	1	0.406028	0.0231214	0.323598	Cas14
Cs102661p480	0.991329	2	173	173	2	1	0.0171907	0.017341	0.0170429	Cas11
Cs102681p1065	0.75	3	173	172	2	0.99422	0.375	0.0116279	0.304688	Cas12
Cs102712p359	0.924855	2	173	173	2	1	0.138996	0	0.129336	Cas4
Cs102853p324	0.864162	3	173	173	2	1	0.234772	0.017341	0.207213	Cas7
Cs102892p254	0.604651	3	173	172	2	0.99422	0.478096	0.0116279	0.363808	Cas9
Cs102895p769	0.546243	3	173	173	2	1	0.495723	0.00578035	0.372852	Cas5
Cs102936p752	0.852601	3	173	173	2	1	0.251345	0.017341	0.219758	Cas3
Cs102986p643	0.988439	2	173	173	2	1	0.0228541	0	0.0225929	Cas4
Cs103020p336	0.947977	3	173	173	2	1	0.0986334	0.0115607	0.0937692	Cas7
Cs103044p328	0.710983	3	173	173	2	1	0.410973	0.0231214	0.326523	Cas20
Cs103161p1012	0.797688	3	173	173	2	1	0.322764	0.0115607	0.270676	Cas18
Cs103172p465	0.921512	2	173	172	2	0.99422	0.144656	0.156977	0.134193
Cs103211p2855	0.982659	2	173	173	2	1	0.0340807	0	0.0334999	Cas16
Cs103455p391	0.982659	2	173	173	2	1	0.0340807	0	0.0334999	Cas19
Cs103541p290	0.508671	3	173	173	2	1	0.49985	0.0115607	0.374925	Cas9
Cs103558p461	0.851744	3	173	172	2	0.99422	0.252552	0.00581395	0.220661	Cas8
Cs103599p873	0.722543	3	173	173	2	1	0.400949	0.0115607	0.320569	Cas15
Cs103659p328	0.988439	2	173	173	2	1	0.0228541	0.0231214	0.0225929	Cas5
Cs103808p1260	0.812139	2	173	173	2	1	0.305139	0.375723	0.258584	Cas11
Cs103842p185	0.99422	2	173	173	2	1	0.0114939	0.0115607	0.0114278	Cas15
Cs103885p378	0.930636	2	173	173	2	1	0.129106	0.138728	0.120771	Cas1
Cs103894p1214	0.783237	3	173	173	2	1	0.339554	0.00578035	0.281905	Cas19
Cs103927p395	0.994152	2	173	171	2	0.988439	0.0116275	0	0.0115599	Cas15
Cs104040p677	0.713873	3	173	173	2	1	0.408517	0.00578035	0.325074	Cas16
Cs104041p197	0.566474	3	173	173	2	1	0.491162	0.0115607	0.370542	Cas4
Cs104091p656	0.606936	2	173	173	2	1	0.477129	0	0.363303	Cas2
Cs104101p442	0.864706	3	173	170	2	0.982659	0.233979	0.0352941	0.206606	Cas4
Cs104127p133	0.942197	2	173	173	2	1	0.108924	0	0.102992	Cas19
Cs104210p1429	0.985549	2	173	173	2	1	0.0284841	0.0289017	0.0280784	Cas20
Cs104278p157	0.907514	2	173	173	2	1	0.167864	0	0.153775	Cas20
Cs104292p196	0.997093	2	173	172	2	0.99422	0.00579705	0.00581395	0.00578025	Cas17
Cs104351p583	0.971098	2	173	173	2	1	0.0561328	0	0.0545574	Cas7
Cs104482p485	0.708092	3	173	173	2	1	0.413395	0.017341	0.327947	Cas11
Cs104578p231	0.973988	3	173	173	2	1	0.0506699	0.00578035	0.0493862	Cas16
Cs104681p524	0.650289	3	173	173	2	1	0.454826	0.0289017	0.351393	Cas18
Cs104755p500	0.592486	3	173	173	2	1	0.482893	0.00578035	0.3663	Cas17
Cs104784p991	0.960606	3	173	165	2	0.953757	0.0756841	0.00606061	0.0728201	Cas10
Cs104831p299	0.717391	3	173	161	2	0.930636	0.405482	0.00621118	0.323274	Cas18
Cs104844p1237	0.890173	2	173	173	2	1	0.195529	0	0.176414	Cas14
Cs104910p670	0.709302	3	173	172	2	0.99422	0.412385	0.0116279	0.327354	Cas1
Cs105009p975	0.786127	3	173	173	2	1	0.336262	0.0115607	0.279726	Cas11
Cs105166p516	0.904624	3	173	173	2	1	0.172558	0.00578035	0.15767	Cas13
Cs105182p1160	0.639053	3	173	169	2	0.976879	0.461328	0.035503	0.354916	Cas8
Cs105252p268	0.99422	2	173	173	2	1	0.0114939	0	0.0114278	Cas13
Cs105480p475	0.869942	3	173	173	2	1	0.226286	0.017341	0.200683	Cas16
Cs105553p328	0.731214	3	173	173	2	1	0.39308	0.017341	0.315824	Cas16
Cs105591p203	0.687861	3	173	173	2	1	0.429416	0.0231214	0.337217	Cas9
Cs105606p743	0.67052	3	173	173	2	1	0.441846	0.0115607	0.344232	Cas16
Cs105777p2344	0.624277	3	173	173	2	1	0.46911	0.0115607	0.359078	Cas5
Cs105782p1104	0.898844	3	173	173	2	1	0.181847	0.00578035	0.165313	Cas13
Cs105880p563	0.572254	3	173	173	2	1	0.489559	0.0115607	0.369725	Cas13
Cs105913p1492	0.979769	2	173	173	2	1	0.0396438	0.0404624	0.038858	Cas7
Cs105934p1023	0.768786	3	173	173	2	1	0.355508	0.0115607	0.292315	Cas7
Cs106060p142	0.589595	3	173	173	2	1	0.483945	0.0115607	0.366844	Cas8
Cs106226p215	0.873529	3	173	170	2	0.982659	0.220952	0.00588235	0.196542	Cas11
Cs106245p207	0.514535	3	173	172	2	0.99422	0.499577	0.0174419	0.374789	Cas17
Cs106348p2373	0.684971	3	173	173	2	1	0.431571	0.017341	0.338444	Cas20
Cs106456p262	0.979769	3	173	173	2	1	0.0396438	0.00578035	0.038858	Cas11
Cs106589p350	0.74269	3	173	171	2	0.988439	0.382203	0.0116959	0.309163	Cas14
Cs106780p355	0.849711	2	173	173	2	1	0.255404	0	0.222789	Cas4
Cs107242p358	0.953216	2	173	171	2	0.988439	0.0891898	0	0.0852124	Cas16
Cs107342p1023	0.791908	3	173	173	2	1	0.32958	0.0115607	0.275269	Cas9
Cs107353p494	0.66474	2	173	173	2	1	0.445722	0	0.346388	Cas11
Cs107372p432	0.99422	2	173	173	2	1	0.0114939	0.0115607	0.0114278	Cas9
Cs107494p348	0.959538	2	173	173	2	1	0.0776504	0	0.0746356	Cas3
Cs107714p2150	0.679191	3	173	173	2	1	0.435781	0.00578035	0.340829	Cas5
Cs107730p671	0.908284	3	173	169	2	0.976879	0.166608	0.159763	0.152729	Cas10
Cs107771p116	0.786127	3	173	173	2	1	0.336262	0.0115607	0.279726	Cas9
Cs107916p264	0.843931	3	173	173	2	1	0.263423	0.0231214	0.228727	Cas13
Cs108016p572	0.965318	2	173	173	2	1	0.0669585	0.0693642	0.0647168	Cas4
Cs108026p333	0.754335	3	173	173	2	1	0.370627	0.017341	0.301945	Cas6
Cs108120p486	0.991329	2	173	173	2	1	0.0171907	0.017341	0.0170429	Cas7
Cs108121p2592	0.713873	3	173	173	2	1	0.408517	0.017341	0.325074	Cas20
Cs108145p262	0.647399	3	173	173	2	1	0.456547	0.0115607	0.35233	Cas13
Cs108147p133	0.945087	3	173	173	2	1	0.103796	0.00578035	0.0984089	Cas17
Cs108165p209	0.580925	3	173	173	2	1	0.486902	0.00578035	0.368365	Cas4
Cs108223p214	0.921965	3	173	173	2	1	0.143891	0.00578035	0.133538	Cas2
Cs108238p3515	0.877907	3	173	172	2	0.99422	0.214373	0.0348837	0.191395	Cas18
Cs108241p431	0.523121	3	173	173	2	1	0.498931	0.017341	0.374465	Cas14
Cs108268p1644	0.916185	3	173	173	2	1	0.15358	0.00578035	0.141787	Cas6
Cs108283p1291	0.809249	2	173	173	2	1	0.308731	0	0.261073	Cas14
Cs108289p1124	0.907514	2	173	173	2	1	0.167864	0	0.153775	Cas19
Cs108298p790	0.764535	3	173	172	2	0.99422	0.360043	0.00581395	0.295227	Cas8
Cs108339p1408	0.601156	3	173	173	2	1	0.479535	0.0115607	0.364558	Cas17
Cs108342p2264	0.811047	3	173	172	2	0.99422	0.3065	0.00581395	0.259529	Cas8
Cs108390p117	0.66763	3	173	173	2	1	0.4438	0.017341	0.345321	Cas3
Cs108447p366	0.99422	2	173	173	2	1	0.0114939	0	0.0114278	Cas4
Cs108450p481	0.877907	3	173	172	2	0.99422	0.214373	0.0116279	0.191395	Cas11
Cs108515p336	0.786127	3	173	173	2	1	0.336262	0.0115607	0.279726	Cas14
Cs108551p557	0.921965	3	173	173	2	1	0.143891	0.00578035	0.133538	Cas13
Cs108631p1267	0.67341	3	173	173	2	1	0.439858	0.017341	0.34312	Cas13
Cs108632p1102	0.884393	2	173	173	2	1	0.204484	0.231214	0.183577	Cas9
Cs108645p528	0.730994	3	173	171	2	0.988439	0.393283	0.0116959	0.315947	Cas13
Cs108782p231	0.993865	2	173	163	2	0.942197	0.0121947	0.0122699	0.0121203	Cas4
Cs108786p503	0.849711	3	173	173	2	1	0.255404	0.0115607	0.222789	Cas18
Cs109185p510	0.647399	3	173	173	2	1	0.456547	0.0115607	0.35233	Cas9
Cs109214p419	0.872832	2	173	173	2	1	0.221992	0	0.197352	Cas13
Cs109228p1275	0.800578	3	173	173	2	1	0.319306	0.0289017	0.268328	Cas11
Cs109354p496	0.884393	2	173	173	2	1	0.204484	0	0.183577	Cas9
Cs109437p253	0.872093	3	173	172	2	0.99422	0.223094	0.0116279	0.198208	Cas13
Cs109480p287	0.869942	3	173	173	2	1	0.226286	0.00578035	0.200683	Cas11
Cs109503p673	0.609827	3	173	173	2	1	0.475876	0.017341	0.362647	Cas13
Cs109543p450	0.973988	2	173	173	2	1	0.0506699	0.0520231	0.0493862	Cas4
Cs109607p947	0.705202	3	173	173	2	1	0.415784	0.0231214	0.329346	Cas14
Cs109651p703	0.739884	3	173	173	2	1	0.384911	0.0115607	0.310833	Cas11
Cs109672p224	0.624277	2	173	173	2	1	0.46911	0	0.359078	Cas7
Cs109690p547	0.638728	3	173	173	2	1	0.461509	0.017341	0.355014	Cas18
Cs109841p270	0.99422	2	173	173	2	1	0.0114939	0	0.0114278	Cas14
Cs109943p834	0.738372	2	173	172	2	0.99422	0.386357	0	0.311721	Cas18
Cs110022p436	0.99711	2	173	173	2	1	0.00576364	0.00578035	0.00574703	Cas16
Cs110122p110	0.604046	3	173	173	2	1	0.478349	0.017341	0.36394	Cas3
Cs110316p182	0.872832	2	173	173	2	1	0.221992	0	0.197352	Cas13
Cs110379p1917	0.996933	2	173	163	2	0.942197	0.00611615	0.00613497	0.00609745	Cas4
Cs110600p291	0.783237	3	173	173	2	1	0.339554	0.017341	0.281905	Cas11
Cs110632p225	0.820809	2	173	173	2	1	0.294163	0	0.250897	Cas7
Cs110674p967	0.680233	3	173	172	2	0.99422	0.435032	0.0465116	0.340406	Cas14
Cs110783p296	0.560694	3	173	173	2	1	0.492633	0.0115607	0.371289	Cas10
Cs110839p370	0.968208	2	173	173	2	1	0.0615624	0.0635838	0.0596674	Cas8
Cs110885p926	0.924855	3	173	173	2	1	0.138996	0.0115607	0.129336	Cas11
Cs110897p218	0.653179	2	173	173	2	1	0.453072	0	0.350435	Cas16
Cs110925p717	0.864162	2	173	173	2	1	0.234772	0.271676	0.207213	Cas18
Cs110993p669	0.927326	3	173	172	2	0.99422	0.134786	0.00581395	0.125702	Cas10
Cs111161p347	0.791908	2	173	173	2	1	0.32958	0	0.275269	Cas12
Cs111450p740	0.99422	2	173	173	2	1	0.0114939	0.0115607	0.0114278	Cas14
Cs111492p1088	0.754335	3	173	173	2	1	0.370627	0.00578035	0.301945	Cas2
Cs111509p1394	0.774566	2	173	173	2	1	0.349227	0	0.288247	Cas8
Cs111552p336	0.855491	3	173	173	2	1	0.247252	0.0231214	0.216685	Cas15
Cs111656p1020	0.71345	3	173	171	2	0.988439	0.408878	0.0116959	0.325287	Cas2
Cs111680p619	0.742775	3	173	173	2	1	0.382121	0.00578035	0.309113	Cas14
Cs111879p397	0.849711	3	173	173	2	1	0.255404	0.0115607	0.222789	Cas16
Cs112090p327	0.725434	3	173	173	2	1	0.398359	0.00578035	0.319014	Cas8
Cs112157p405	0.907738	3	173	168	2	0.971098	0.167499	0.0297619	0.153471	Cas16
Cs112355p302	0.757225	3	173	173	2	1	0.36767	0.0115607	0.300079	Cas15
Cs112501p2229	0.723529	3	173	170	2	0.982659	0.400069	0.0117647	0.320042	Cas12
Cs112629p338	0.953757	2	173	173	2	1	0.0882088	0.0924855	0.0843184	Cas7
Cs112832p570	0.953757	2	173	173	2	1	0.0882088	0	0.0843184	Cas3
Cs112891p190	0.825581	2	173	172	2	0.99422	0.287994	0	0.246523	Cas9
Cs113216p381	0.912791	3	173	172	2	0.99422	0.159208	0.0581395	0.146534	Cas7
Cs113250p739	0.82948	3	173	173	2	1	0.282886	0.00578035	0.242874	Cas10
Cs113440p391	0.994083	2	173	169	2	0.976879	0.0117643	0	0.0116951	Cas10
Cs113746p3229	0.997093	2	173	172	2	0.99422	0.00579705	0.00581395	0.00578025
Cs113806p929	0.586705	3	173	173	2	1	0.484964	0.0289017	0.367369	Cas14
Cs113831p1385	0.612717	3	173	173	2	1	0.47459	0.0809249	0.361972	Cas1
Cs113935p1111	0.933526	3	173	173	2	1	0.12411	0.00578035	0.116409	Cas11
Cs113941p239	0.794798	3	173	173	2	1	0.326189	0.00578035	0.272989	Cas13
Cs114066p856	0.82659	3	173	173	2	1	0.286678	0.0115607	0.245586	Cas9
Cs114122p241	0.99422	2	173	173	2	1	0.0114939	0.0115607	0.0114278	Cas11
Cs114164p1444	0.976879	2	173	173	2	1	0.0451736	0.0462428	0.0441533	Cas4
Cs114283p1715	0.976879	2	173	173	2	1	0.0451736	0	0.0441533	Cas4
Cs114314p329	0.927746	3	173	173	2	1	0.134067	0.00578035	0.12508	Cas11
Cs114391p534	0.99422	2	173	173	2	1	0.0114939	0	0.0114278	Cas9
Cs114467p270	0.828488	3	173	172	2	0.99422	0.284191	0.0174419	0.243809	Cas11
Cs114739p693	0.895954	3	173	173	2	1	0.186441	0.0115607	0.169061	Cas18
Cs114937p1688	0.550296	3	173	169	2	0.976879	0.494941	0.0118343	0.372458	Cas17
Cs115167p947	0.647399	3	173	173	2	1	0.456547	0.0115607	0.35233	Cas15
Cs115225p446	0.811047	3	173	172	2	0.99422	0.3065	0.0174419	0.259529	Cas13
Cs115465p969	0.933526	2	173	173	2	1	0.12411	0.132948	0.116409	Cas9
Cs115664p302	0.719298	3	173	171	2	0.988439	0.403817	0.0116959	0.322283	Cas18
Cs115710p1110	0.641618	3	173	173	2	1	0.459888	0.0115607	0.35414	Cas8
Cs115742p241	0.837209	3	173	172	2	0.99422	0.27258	0.0116279	0.23543	Cas11
Cs115757p134	0.601156	3	173	173	2	1	0.479535	0.0115607	0.364558	Cas13
Cs116442p596	0.881503	3	173	173	2	1	0.208911	0.00578035	0.187089	Cas11
Cs116645p1175	0.988439	2	173	173	2	1	0.0228541	0	0.0225929	Cas4
Cs116702p274	0.650289	3	173	173	2	1	0.454826	0.017341	0.351393	Cas8
Cs116930p348	0.965318	2	173	173	2	1	0.0669585	0	0.0647168	Cas11
Cs116990p433	0.99422	2	173	173	2	1	0.0114939	0	0.0114278	Cas11
Cs117088p247	0.624277	3	173	173	2	1	0.46911	0.0231214	0.359078	Cas20
Cs117364p1146	0.803468	3	173	173	2	1	0.315814	0.0578035	0.265945	Cas16
Cs11768p465	0.796512	3	173	172	2	0.99422	0.324162	0.0116279	0.271621	Cas5
Cs117763p137	0.69186	3	173	172	2	0.99422	0.426379	0.0116279	0.33548	Cas13
Cs118053p252	0.653179	3	173	173	2	1	0.453072	0.0231214	0.350435	Cas16
Cs11818p1201	0.820809	3	173	173	2	1	0.294163	0.0115607	0.250897	Cas17
Cs11823p1494	0.99422	2	173	173	2	1	0.0114939	0	0.0114278	Cas10
Cs11859p398	0.715116	3	173	172	2	0.99422	0.40745	0.0116279	0.324442	Cas4
Cs11870p1434	0.641618	3	173	173	2	1	0.459888	0.0231214	0.35414	Cas14
Cs11890p655	0.635838	3	173	173	2	1	0.463096	0.0115607	0.355867	Cas9
Cs119035p2097	0.82659	3	173	173	2	1	0.286678	0.0231214	0.245586	Cas11
Cs11909p945	0.566038	3	173	159	2	0.919075	0.491278	0.0125786	0.370601	Cas7
Cs11913p968	0.739884	3	173	173	2	1	0.384911	0.0115607	0.310833	Cas14
Cs11921p1689	0.554913	3	173	173	2	1	0.493969	0.0115607	0.371966	Cas17
Cs119319p333	0.607595	3	173	158	2	0.913295	0.476847	0.0126582	0.363155	Cas19
Cs11931p1031	0.601156	3	173	173	2	1	0.479535	0.0115607	0.364558	Cas17
Cs11942p3151	0.910405	3	173	173	2	1	0.163136	0.00578035	0.149829	Cas6
Cs11945p943	0.930636	2	173	173	2	1	0.129106	0	0.120771	Cas19
Cs119593p1826	0.607558	3	173	172	2	0.99422	0.476862	0.0639535	0.363164	Cas17
Cs119596p914	0.540462	3	173	173	2	1	0.496726	0.00578035	0.373357	Cas9
Cs119648p1161	0.936047	2	173	172	2	0.99422	0.119727	0	0.11256	Cas8
Cs119680p779	0.739884	3	173	173	2	1	0.384911	0.0115607	0.310833	Cas1
Cs119702p112	0.849711	3	173	173	2	1	0.255404	0.0115607	0.222789	Cas11
Cs119715p517	0.901734	3	173	173	2	1	0.177219	0.0115607	0.161516	Cas11
Cs119724p583	0.988439	2	173	173	2	1	0.0228541	0	0.0225929	Cas15
Cs11975p337	0.80814	2	173	172	2	0.99422	0.3101	0	0.262019	Cas19
Cs119768p780	0.973988	2	173	173	2	1	0.0506699	0.0520231	0.0493862	Cas13
Cs11979p434	0.601156	2	173	173	2	1	0.479535	0	0.364558	Cas7
Cs11982p213	0.520231	3	173	173	2	1	0.499181	0.0231214	0.37459	Cas10
Cs119901p1857	0.768786	2	173	173	2	1	0.355508	0	0.292315	Cas9
Cs11991p1020	0.708092	3	173	173	2	1	0.413395	0.017341	0.327947	Cas19
Cs119932p1225	0.982659	2	173	173	2	1	0.0340807	0	0.0334999	Cas20
Cs119944p180	0.511561	3	173	173	2	1	0.499733	0.017341	0.374866	Cas13
Cs119964p162	0.636628	3	173	172	2	0.99422	0.462666	0.0174419	0.355636	Cas10
Cs119984p905	0.656977	3	173	172	2	0.99422	0.450717	0.0116279	0.349144	Cas5
Cs120019p2214	0.846821	3	173	173	2	1	0.259431	0.00578035	0.225779	Cas18
Cs120031p1353	0.617647	2	173	170	2	0.982659	0.472318	0	0.360776	Cas1
Cs12006p1962	0.953757	2	173	173	2	1	0.0882088	0	0.0843184	Cas11
Cs120077p327	0.942197	2	173	173	2	1	0.108924	0	0.102992	Cas17
Cs12013p802	0.849711	2	173	173	2	1	0.255404	0	0.222789	Cas11
Cs120141p337	0.904624	3	173	173	2	1	0.172558	0.00578035	0.15767	Cas11
Cs120170p307	0.578035	3	173	173	2	1	0.487821	0.0115607	0.368836	Cas5
Cs120224p407	0.965839	3	173	161	2	0.930636	0.065989	0.0186335	0.0638117	Cas12
Cs120323p668	0.690751	3	173	173	2	1	0.427228	0.017341	0.335966	Cas13
Cs120369p1428	0.638728	3	173	173	2	1	0.461509	0.017341	0.355014	Cas13
Cs120403p452	0.540462	3	173	173	2	1	0.496726	0.00578035	0.373357	Cas18
Cs120433p370	0.875723	3	173	173	2	1	0.217665	0.00578035	0.193976	Cas19
Cs120440p387	0.871345	3	173	171	2	0.988439	0.224206	0.0116959	0.199072	Cas1
Cs120533p122	0.965318	2	173	173	2	1	0.0669585	0	0.0647168	Cas1
Cs120580p1245	0.976879	2	173	173	2	1	0.0451736	0	0.0441533	Cas17
Cs120603p328	0.921965	3	173	173	2	1	0.143891	0.00578035	0.133538	Cas20
Cs12064p1264	0.854651	3	173	172	2	0.99422	0.248445	0.0116279	0.217583	Cas18
Cs120664p457	0.731214	3	173	173	2	1	0.39308	0.017341	0.315824	Cas4
Cs120700p204	0.684971	3	173	173	2	1	0.431571	0.00578035	0.338444	Cas19
Cs12077p866	0.994118	2	173	170	2	0.982659	0.0116955	0.0117647	0.0116271	Cas17
Cs120796p659	0.99422	2	173	173	2	1	0.0114939	0	0.0114278	Cas11
Cs120877p283	0.780347	3	173	173	2	1	0.342811	0.0115607	0.284052	Cas3
Cs12089p2897	0.745665	3	173	173	2	1	0.379298	0.0115607	0.307364	Cas11
Cs12094p797	0.65896	2	173	173	2	1	0.449464	0	0.348455	Cas9
Cs12101p401	0.794798	3	173	173	2	1	0.326189	0.017341	0.272989	Cas20
Cs12103p396	0.820809	3	173	173	2	1	0.294163	0.0115607	0.250897	Cas10
Cs121098p864	0.939306	2	173	173	2	1	0.11402	0.121387	0.10752	Cas4
Cs12115p426	0.734104	3	173	173	2	1	0.390391	0.0115607	0.314188	Cas11
Cs12119p1502	0.50578	3	173	173	2	1	0.499933	0.00578035	0.374967	Cas19
Cs12123p1166	0.66185	3	173	173	2	1	0.447609	0.017341	0.347432	Cas12
Cs12124p1876	0.939306	3	173	173	2	1	0.11402	0.00578035	0.10752	Cas19
Cs12125p1540	0.647399	3	173	173	2	1	0.456547	0.0115607	0.35233	Cas5
Cs121365p325	0.534682	3	173	173	2	1	0.497594	0.017341	0.373794	Cas17
Cs121383p284	0.82659	2	173	173	2	1	0.286678	0	0.245586	Cas20
Cs12150p877	0.794798	3	173	173	2	1	0.326189	0.017341	0.272989	Cas11
Cs12168p1234	0.82948	3	173	173	2	1	0.282886	0.017341	0.242874	Cas3
Cs121709p859	0.871345	3	173	171	2	0.988439	0.224206	0.140351	0.199072	Cas11
Cs121750p364	0.973837	3	173	172	2	0.99422	0.0509566	0.0174419	0.0496583	Cas14
Cs12178p1480	0.736994	3	173	173	2	1	0.387667	0.017341	0.312524	Cas18
Cs12179p1061	0.635838	3	173	173	2	1	0.463096	0.0115607	0.355867	Cas7
Cs12180p1625	0.971098	2	173	173	2	1	0.0561328	0	0.0545574	Cas7
Cs12184p1148	0.919075	2	173	173	2	1	0.148752	0	0.137688	Cas8
Cs121892p559	0.825581	3	173	172	2	0.99422	0.287994	0.0116279	0.246523	Cas10
Cs122012p209	0.936416	3	173	173	2	1	0.119082	0.0115607	0.111992	Cas3
Cs12210p1394	0.592486	3	173	173	2	1	0.482893	0.00578035	0.3663	Cas17
Cs122170p392	0.930636	2	173	173	2	1	0.129106	0	0.120771	Cas3
Cs12219p1361	0.715116	3	173	172	2	0.99422	0.40745	0.0116279	0.324442	Cas18
Cs12221p541	0.979769	3	173	173	2	1	0.0396438	0.00578035	0.038858	Cas11
Cs12239p753	0.942197	2	173	173	2	1	0.108924	0	0.102992	Cas16
Cs122432p749	0.953757	2	173	173	2	1	0.0882088	0	0.0843184	Cas3
Cs122453p619	0.758721	3	173	172	2	0.99422	0.366127	0.00581395	0.299102	Cas1
Cs12253p412	0.831395	2	173	172	2	0.99422	0.280354	0	0.241055	Cas4
Cs122561p459	0.959302	3	173	172	2	0.99422	0.0780827	0.0116279	0.0750343	Cas12
Cs122590p551	0.971098	2	173	173	2	1	0.0561328	0	0.0545574	Cas11
Cs122623p157	0.696532	3	173	173	2	1	0.422751	0.0289017	0.333392	Cas10
Cs12274p428	0.636628	3	173	172	2	0.99422	0.462666	0.0174419	0.355636	Cas5
Cs122821p705	0.927746	3	173	173	2	1	0.134067	0.00578035	0.12508	Cas3
Cs12288p1553	0.786127	3	173	173	2	1	0.336262	0.0115607	0.279726	Cas14
Cs12302p347	0.878613	3	173	173	2	1	0.213305	0.0115607	0.190555	Cas1
Cs123031p881	0.635838	3	173	173	2	1	0.463096	0.0115607	0.355867	Cas9
Cs123131p308	0.589595	3	173	173	2	1	0.483945	0.0115607	0.366844	Cas14
Cs1231p218	0.872832	3	173	173	2	1	0.221992	0.0115607	0.197352	Cas2
Cs12339p2609	0.638728	3	173	173	2	1	0.461509	0.017341	0.355014	Cas13
Cs12350p1043	0.971098	2	173	173	2	1	0.0561328	0	0.0545574	Cas12
Cs12355p126	0.914201	3	173	169	2	0.976879	0.156875	0.0532544	0.14457	Cas5
Cs123923p104	0.985549	3	173	173	2	1	0.0284841	0.00578035	0.0280784	Cas20
Cs12409p814	0.668605	3	173	172	2	0.99422	0.443145	0.0116279	0.344956	Cas8
Cs124196p455	0.907514	3	173	173	2	1	0.167864	0.0115607	0.153775	Cas7
Cs124197p698	0.817919	3	173	173	2	1	0.297855	0.00578035	0.253496	Cas1
Cs12422p1712	0.919075	2	173	173	2	1	0.148752	0	0.137688	Cas15
Cs124258p396	0.953757	2	173	173	2	1	0.0882088	0	0.0843184	Cas3
Cs12473p1566	0.82659	3	173	173	2	1	0.286678	0.0115607	0.245586	Cas11
Cs12515p1443	0.991124	2	173	169	2	0.976879	0.0175939	0.0177515	0.0174391	Cas20
Cs125279p543	0.938953	3	173	172	2	0.99422	0.11464	0.00581395	0.108069	Cas8
Cs127719p213	0.936416	2	173	173	2	1	0.119082	0	0.111992	Cas4
Cs128120p521	0.730994	3	173	171	2	0.988439	0.393283	0.0116959	0.315947	Cas1
Cs12889p727	0.855491	2	173	173	2	1	0.247252	0	0.216685	Cas10
Cs131287p616	0.99422	2	173	173	2	1	0.0114939	0.0115607	0.0114278	Cas20
Cs133250p358	0.875723	3	173	173	2	1	0.217665	0.00578035	0.193976	Cas6
Cs135180p247	0.976879	2	173	173	2	1	0.0451736	0	0.0441533	Cas6
Cs13760p1296	0.744118	3	173	170	2	0.982659	0.380813	0.00588235	0.308304	Cas19
Cs137997p1299	0.781065	3	173	169	2	0.976879	0.342005	0.0236686	0.283521	Cas14
Cs14322p1252	0.99422	2	173	173	2	1	0.0114939	0	0.0114278	Cas3
Cs146158p258	0.93314	3	173	172	2	0.99422	0.12478	0.00581395	0.116995	Cas11
Cs146849p123	0.857988	3	173	169	2	0.976879	0.243689	0.130178	0.213997
Cs14715p1092	0.823699	3	173	173	2	1	0.290437	0.00578035	0.24826	Cas20
Cs15186p639	0.982659	2	173	173	2	1	0.0340807	0	0.0334999	Cas10
Cs16730p397	0.580925	3	173	173	2	1	0.486902	0.017341	0.368365	Cas13
Cs16814p574	0.84104	3	173	173	2	1	0.267383	0.00578035	0.231636	Cas17
Cs17740p471	0.99422	2	173	173	2	1	0.0114939	0	0.0114278	Cas18
Cs18213p285	0.895954	3	173	173	2	1	0.186441	0.0115607	0.169061	Cas8
Cs188957p584	0.574405	3	173	168	2	0.971098	0.488928	0.00595238	0.369403	Cas7
Cs190134p858	0.959302	2	173	172	2	0.99422	0.0780827	0	0.0750343	Cas18
Cs190458p700	0.592486	3	173	173	2	1	0.482893	0.00578035	0.3663	Cas17
Cs190851p524	0.855491	2	173	173	2	1	0.247252	0	0.216685	Cas3
Cs190871p222	0.66474	3	173	173	2	1	0.445722	0.0115607	0.346388	Cas3
Cs192156p215	0.739884	3	173	173	2	1	0.384911	0.0115607	0.310833	Cas14
Cs193731p196	0.99422	2	173	173	2	1	0.0114939	0	0.0114278	Cas3
Cs194316p257	0.919075	2	173	173	2	1	0.148752	0	0.137688	Cas4
Cs194490p1048	0.580925	3	173	173	2	1	0.486902	0.00578035	0.368365	Cas9
Cs196712p213	0.881503	3	173	173	2	1	0.208911	0.00578035	0.187089	Cas7
Cs197209p320	0.592486	3	173	173	2	1	0.482893	0.017341	0.3663	Cas13
Cs197277p233	0.528902	3	173	173	2	1	0.498329	0.017341	0.374163	Cas19
Cs197771p272	0.930636	2	173	173	2	1	0.129106	0.138728	0.120771	Cas6
Cs197791p423	0.932749	3	173	171	2	0.988439	0.125457	0.00584795	0.117588	Cas17
Cs22829p148	0.604651	3	173	172	2	0.99422	0.478096	0.0116279	0.363808	Cas16
Cs24211p302	0.601156	3	173	173	2	1	0.479535	0.0115607	0.364558	Cas3
Cs24797p266	0.956395	2	173	172	2	0.99422	0.0834066	0.0872093	0.0799282	Cas13
Cs265904p123	0.730994	3	173	171	2	0.988439	0.393283	0.339181	0.315947
Cs266241p532	0.696532	3	173	173	2	1	0.422751	0.00578035	0.333392	Cas7
Cs266277p112	0.566474	3	173	173	2	1	0.491162	0.0231214	0.370542	Cas3
Cs266662p699	0.557803	3	173	173	2	1	0.493318	0.017341	0.371636	Cas1
Cs266820p989	0.66185	3	173	173	2	1	0.447609	0.017341	0.347432	Cas14
Cs267568p389	0.651163	2	173	172	2	0.99422	0.4543	0	0.351106	Cas13
Cs270291p284	0.99422	2	173	173	2	1	0.0114939	0	0.0114278	Cas11
Cs281424p440	0.965318	3	173	173	2	1	0.0669585	0.0115607	0.0647168	Cas8
Cs28927p2554	0.523392	3	173	171	2	0.988439	0.498906	0.0175439	0.374452	Cas12
Cs29757p104	0.982659	2	173	173	2	1	0.0340807	0	0.0334999	Cas20
Cs31576p414	0.956647	3	173	173	2	1	0.0829463	0.00578035	0.0795063	Cas9
Cs32231p304	0.904624	3	173	173	2	1	0.172558	0.00578035	0.15767	Cas6
Cs38767p458	0.846821	3	173	173	2	1	0.259431	0.00578035	0.225779	Cas18
Cs47653p827	0.895954	2	173	173	2	1	0.186441	0	0.169061	Cas5
Cs49912p1000	0.976879	2	173	173	2	1	0.0451736	0	0.0441533	Cas17
Cs50986p340	0.99422	2	173	173	2	1	0.0114939	0	0.0114278	Cas11
Cs52041p637	0.881503	3	173	173	2	1	0.208911	0.017341	0.187089	Cas7
Cs57393p158	0.809249	3	173	173	2	1	0.308731	0.0231214	0.261073	Cas13
Cs67224p116	0.794798	3	173	173	2	1	0.326189	0.017341	0.272989	Cas11
Cs91790p291	0.959064	2	173	171	2	0.988439	0.0785199	0	0.0754372	Cas18
Cs91914p514	0.540462	3	173	173	2	1	0.496726	0.017341	0.373357	Cas5
Cs92523p1836	0.831395	2	173	172	2	0.99422	0.280354	0	0.241055	Cas3
Cs92557p1277	0.927746	2	173	173	2	1	0.134067	0.144509	0.12508	Cas11
Cs93024p952	0.953757	2	173	173	2	1	0.0882088	0	0.0843184	Cas15
Cs93137p488	0.534682	3	173	173	2	1	0.497594	0.00578035	0.373794	Cas1
Cs93470p1330	0.933526	3	173	173	2	1	0.12411	0.00578035	0.116409	Cas20
Cs93494p1023	0.973529	2	173	170	2	0.982659	0.0515398	0.0529412	0.0502116	Cas1
Cs93609p670	0.924855	2	173	173	2	1	0.138996	0	0.129336	Cas9
Cs94117p229	0.956395	3	173	172	2	0.99422	0.0834066	0.00581395	0.0799282	Cas3
Cs94339p986	0.988372	2	173	172	2	0.99422	0.0229854	0.0232558	0.0227212	Cas1
Cs94418p955	0.976879	2	173	173	2	1	0.0451736	0	0.0441533	Cas12
Cs94681p1024	0.848837	3	173	172	2	0.99422	0.256625	0.151163	0.223697	Cas7
Cs95506p141	0.563584	3	173	173	2	1	0.491914	0.017341	0.370924	Cas7
Cs96414p793	0.976879	2	173	173	2	1	0.0451736	0.0462428	0.0441533	Cas2
Cs96617p337	0.953757	2	173	173	2	1	0.0882088	0	0.0843184	Cas11
Cs96764p620	0.745665	3	173	173	2	1	0.379298	0.427746	0.307364	Cas3
Cs97149p815	0.942197	3	173	173	2	1	0.108924	0.0115607	0.102992	Cas11
Cs97617p2006	0.942197	2	173	173	2	1	0.108924	0	0.102992	Cas4
Cs98003p554	0.919075	2	173	173	2	1	0.148752	0	0.137688	Cas16
Cs99521p375	0.843931	2	173	173	2	1	0.263423	0	0.228727	Cas11
Mean	0.873497	2.09783	173	172.457	1.68478	0.996859	0.175609	0.0154408	0.142961

## Sheet: Supplementary Table 7
Supplementary Table 7: Mean polymorphism information content (PIC) estimated for whole C. sativa collection, sub-populations and on the sub-genomes of C. sativa
LG	Whole genome SNPs (175)	Population-K1 (61)	Population-K2 (91)	Admixture (23)	Sub-Genomes
Cas1	0.2402	0.217259	0.25864	0.276782	Cs-G3
Cas2	0.2243	0.204839	0.24158	0.219391	Cs-G3
Cas3	0.1992	0.2102	0.213227	0.210394	Cs-G3
Cas4	0.1532	0.151574	0.174999	0.1795	Cs-G1
Cas5	0.2866	0.28793	0.292069	0.293779	Cs-G3
Cas6	0.2021	0.182963	0.236627	0.190964	Cs-G2
Cas7	0.234	0.226397	0.24899	0.226274	Cs-G2
Cas8	0.2382	0.195819	0.260856	0.258495	Cs-G2
Cas9	0.2506	0.255158	0.254536	0.2785	Cs-G3
Cas10	0.2039	0.230103	0.215618	0.241939	Cs-G2
Cas11	0.1682	0.149918	0.199935	0.190912	Cs-G1
Cas12	0.204	0.205787	0.221242	0.305462	Cs-G3
Cas13	0.2648	0.254448	0.285786	0.279994	Cs-G1
Cas14	0.278	0.266782	0.295213	0.296398	Cs-G2
Cas15	0.195	0.22204	0.202917	0.278588	Cs-G1
Cas16	0.2067	0.213531	0.216391	0.293034	Cs-G1
Cas17	0.2641	0.267331	0.268867	0.286831	Cs-G1
Cas18	0.243	0.202724	0.273948	0.237617	Cs-G2
Cas19	0.2617	0.262598	0.280065	0.271136	Cs-G2
Cas20	0.1836	0.210504	0.193931	0.221749	Cs-G3
mean PIC of SubGenome-1		0.2242
mean PIC of SubGenome-2		0.2211
mean PIC of SubGenome-3		0.2241
The number of C. sativa accessions in each subgroup is indicated in parentheses
